# Supplementary material for: Genome-wide identification of the GRAS gene family and evidence for the involvement of PgGRAS48 in main root development in Panax ginseng
Source: Front Plant Sci. 2025 Jun 13;16:1603268. doi: 10.3389/fpls.2025.1603268 (PMC12202484; doi:10.3389/fpls.2025.1603268)
Supplement: Supplementary file 2 [file Table1.xlsx]

## Sheet: Supplementary Table S1
Supplementary table S1: List of primer sequences used in this study.
Usage	Gene Name	Forward Sequence 5'-3'	Reverse Sequence 5'-3'
qRT-PCR	PgGRAS7	TTCATCATCGCCACAGTCTTCAAC	GAATCTTGCTCTGCTACCACCATG
	PgGRAS48	TTCATCATCGCCACAGTCTTCAAC	GAATCTTGCTCTGCTACCACCATG
	PgGRAS50	TTCATCATCGCCACAGTCTTCAAC	TGCTCTGCTACCACCATGACC
	PgGRAS81	TTCCTCCTCGCCGCCATATTC	GAATCTTGCTCTGCTACCACCATG
	PgGRAS90	GGCAGGAATGGTTCAAGAAGAGG	GGTGAAAGTGACATACGGGAGAAG
	PgGRAS109	CCTCCTCGCCGCCATCTTC	GAATCTTGCTCTGCTACCACCATG
Subcellular localization	PgGRAS48-PHB	ctctctctCCaagcttATGGCAGGAATGGTTCAAGAAGAGG	ctcaccatACTAGTgagctcTCAACCGTACCTTCTAAACCTCCATGCTG
	PgGRAS2-PHB	ctctctctCCaagcttATGGCAGGAATGGTTCAAGAAGAGG	ctcaccatACTAGTgagctcTTAACATTCAAAATTAAGAACACTTCTAA
Transgenic Arabidopsis thaliana	PgGRAS48-1300	CGGTACCCGGGGATCCATGGCAGGAATGGTTCAAGAAGAG	CGACTCTAGAGGATCCTCAACCGTACCTTCTAAACCTCCATGCTG
Yeast two-hybrid assay	PgGRAS48-BKT7	CATGGAGGCCGAATTCATGGCAGGAATGGTTCAAGAAGAG	GCAGGTCGACGGATCCTCAACCGTACCTTCTAAACCTCCATGCTG
	PgGRAS2-ADT7	ggaggccagtgaattcATGGCAGGAATGGTTCAAGAAGAG	cgagctcgatggatccTTAACATTCAAAATTAAGAACACTTCTA

## Sheet: Supplementary Table S2
Supplementary table S2: The information of the GRAS gene family in Panax Ginseng.
Gene ID	Gene Name	Chromosome	Position	Position	Number of Amino Acid(aa)	Molecular w (kDa)	Isoelectric point (pI)	Grand Average of Hydropathicity	Aliphatic index	Instability Index	Cellular localization
EVM0009195	PgGRAS1	GWHBEIL00000001.1	1424427	1426723	522	58.4187	6.05	-0.189	87.43	51.16	nucl
EVM0007524	PgGRAS2	GWHBEIL00000001.1	6938597	6941165	576	63.0322	5.33	-0.236	79.77	46.96	nucl
EVM0050771	PgGRAS3	GWHBEIL00000001.1	9967944	9969500	518	57.9981	5.65	-0.059	90.98	45.8	nucl
EVM0053248	PgGRAS4	GWHBEIL00000001.1	9973245	9974666	436	49.3031	5.56	-0.033	94.84	44.79	cyto
EVM0050460	PgGRAS5	GWHBEIL00000001.1	9975551	9977512	569	63.4172	5.15	-0.118	84.31	48.54	nucl
EVM0056081	PgGRAS6	GWHBEIL00000001.1	22114951	22116519	431	49.282	5.31	-0.384	81.23	42.62	cyto
EVM0039686	PgGRAS7	GWHBEIL00000001.1	78233965	78235973	470	52.7404	5.91	-0.193	95.04	48.9	cyto
EVM0051643	PgGRAS8	GWHBEIL00000002.1	2131054	2133906	758	83.7728	5.87	-0.285	83.39	53.08	nucl
EVM0015986	PgGRAS9	GWHBEIL00000002.1	3095577	3099237	542	60.7074	5.64	-0.364	78.41	50.84	nucl
EVM0015375	PgGRAS10	GWHBEIL00000002.1	166250335	166253897	521	57.2758	5.04	-0.531	70.17	48.15	nucl
EVM0025822	PgGRAS11	GWHBEIL00000002.1	178142139	178144925	765	87.0756	6.42	-0.455	80.56	50.01	nucl
EVM0025351	PgGRAS12	GWHBEIL00000002.1	181088277	181089896	539	61.7706	4.71	-0.367	76.16	51.57	nucl
EVM0063306	PgGRAS13	GWHBEIL00000002.1	181117152	181118825	527	60.0725	4.61	-0.422	73.87	53.03	nucl
EVM0005966	PgGRAS14	GWHBEIL00000002.1	183181131	183184493	799	86.6253	5.89	-0.262	82.3	47.21	nucl
EVM0048727	PgGRAS15	GWHBEIL00000003.1	12691133	12692512	459	52.5638	6.31	-0.43	79.04	50.01	nucl
EVM0047132	PgGRAS16	GWHBEIL00000003.1	107337228	107355802	570	63.6176	5.05	-0.385	79.93	40.89	chlo
EVM0042466	PgGRAS17	GWHBEIL00000003.1	146121710	146123982	580	63.9043	5.05	-0.25	83.81	48.54	cyto
EVM0021328	PgGRAS18	GWHBEIL00000003.1	150245200	150246249	349	38.9428	6.8	-0.079	92.61	48.57	mito
EVM0044332	PgGRAS19	GWHBEIL00000003.1	155537585	155555638	993	110.063	7.55	-0.207	87.58	50.21	nucl
EVM0045854	PgGRAS20	GWHBEIL00000003.1	159166215	159167700	443	49.7612	5.98	-0.004	91.15	44.25	chlo
EVM0039345	PgGRAS21	GWHBEIL00000003.1	159573828	159575808	521	58.8388	5.59	-0.438	69.85	51.59	nucl
EVM0064386	PgGRAS22	GWHBEIL00000003.1	164212840	164214563	502	56.4025	5.55	-0.131	88.39	53.91	cyto
EVM0062577	PgGRAS23	GWHBEIL00000003.1	167882728	167884314	528	58.7257	6.04	-0.177	91.25	53.74	cyto
EVM0011612	PgGRAS24	GWHBEIL00000004.1	7912007	7913749	580	65.9431	5.98	-0.295	88.4	39.07	nucl
EVM0057814	PgGRAS25	GWHBEIL00000004.1	7915606	7917351	581	65.2074	6.66	-0.242	84.29	36.59	nucl
EVM0048793	PgGRAS26	GWHBEIL00000004.1	7919699	7921342	547	61.5904	6.72	-0.219	83.99	39.2	nucl
EVM0024955	PgGRAS27	GWHBEIL00000004.1	7922982	7924340	452	51.3177	6.85	-0.154	87.79	49.45	cysk
EVM0036666	PgGRAS28	GWHBEIL00000004.1	9433926	9435643	520	59.2692	4.66	-0.292	82.52	48.02	cyto
EVM0008581	PgGRAS29	GWHBEIL00000004.1	54177782	54181531	754	84.9904	5.27	-0.465	72.27	45.61	nucl
EVM0008123	PgGRAS30	GWHBEIL00000004.1	54397154	54399863	749	86.8365	5.77	-0.652	74.33	60.15	nucl
EVM0039826	PgGRAS31	GWHBEIL00000004.1	54629556	54631555	625	72.8457	5.44	-0.631	72.24	53.54	nucl
EVM0064642	PgGRAS32	GWHBEIL00000004.1	163029187	163030794	535	61.3161	4.87	-0.383	71.98	40.07	nucl
EVM0046944	PgGRAS33	GWHBEIL00000004.1	163034354	163035934	526	59.9505	4.65	-0.396	73.8	57.47	nucl
EVM0015463	PgGRAS34	GWHBEIL00000005.1	2617459	2634498	885	99.9254	8.6	-0.548	74.49	45.74	nucl
EVM0000160	PgGRAS35	GWHBEIL00000005.1	10148271	10149596	441	50.3039	9.38	-0.396	84.22	38.11	cyto
EVM0030496	PgGRAS36	GWHBEIL00000005.1	10150951	10154958	754	85.2452	5.18	-0.573	72.03	52.98	nucl
EVM0051583	PgGRAS37	GWHBEIL00000005.1	35871681	35874584	678	75.5804	5.94	-0.404	78.98	54.57	chlo
EVM0055663	PgGRAS38	GWHBEIL00000005.1	123602597	123604186	529	59.0501	5.44	-0.158	85.73	42.18	cyto
EVM0011785	PgGRAS39	GWHBEIL00000006.1	1628362	1630198	572	62.9301	5.95	-0.499	75.21	51.2	nucl
EVM0013993	PgGRAS40	GWHBEIL00000006.1	12843082	12845405	598	65.9031	4.86	-0.256	78.53	52.51	nucl
EVM0015168	PgGRAS41	GWHBEIL00000006.1	13152080	13154055	493	55.5144	5.91	-0.114	87.87	48.89	chlo
EVM0011491	PgGRAS42	GWHBEIL00000006.1	15957116	15959667	523	59.2992	5.99	-0.48	70.71	47.65	nucl
EVM0019210	PgGRAS43	GWHBEIL00000006.1	23123197	23125034	415	46.5493	5.24	0.008	97.08	45.69	chlo
EVM0034443	PgGRAS44	GWHBEIL00000006.1	25746468	25748312	392	43.9358	5.31	-0.298	82.91	55.99	cyto
EVM0031146	PgGRAS45	GWHBEIL00000006.1	29841863	29844603	585	64.1719	4.99	-0.164	87.21	38.27	cyto
EVM0052373	PgGRAS46	GWHBEIL00000006.1	37581342	37583773	523	58.0635	5.44	-0.281	80.65	38.13	nucl
EVM0049844	PgGRAS47	GWHBEIL00000006.1	46823024	46826544	618	69.347	5.11	-0.445	80.03	45.27	nucl
EVM0029322	PgGRAS48	GWHBEIL00000007.1	96612610	96615744	477	53.9631	6.05	-0.161	96.5	59.35	nucl
EVM0017075	PgGRAS49	GWHBEIL00000007.1	146925390	146927679	740	80.0636	5.5	-0.209	85.41	53.73	nucl
EVM0030852	PgGRAS50	GWHBEIL00000009.1	18073648	18075956	472	52.9487	6.08	-0.17	94.85	49.53	nucl
EVM0041846	PgGRAS51	GWHBEIL00000009.1	35422360	35423997	431	49.4063	5.45	-0.398	81.69	44.12	cyto
EVM0022792	PgGRAS52	GWHBEIL00000009.1	130748096	130750106	569	63.2741	5.07	-0.114	84.99	48.94	nucl
EVM0013052	PgGRAS53	GWHBEIL00000009.1	130750920	130752338	417	46.8224	5.85	0.054	97.96	37.36	cyto
EVM0007719	PgGRAS54	GWHBEIL00000009.1	130755947	130757437	496	55.5602	5.88	-0.07	90.28	45.58	cyto
EVM0042845	PgGRAS55	GWHBEIL00000009.1	130760745	130763299	588	66.516	5.29	-0.185	87.02	52.54	nucl
EVM0031222	PgGRAS56	GWHBEIL00000009.1	134859852	134862771	576	63.1173	5.2	-0.225	80.95	44.71	nucl
EVM0009507	PgGRAS57	GWHBEIL00000009.1	142328513	142330081	522	58.2266	6.18	-0.176	87.99	50.18	nucl
EVM0058719	PgGRAS58	GWHBEIL00000010.1	6880365	6882512	568	64.5384	6.11	-0.328	87.69	39.34	nucl
EVM0006491	PgGRAS59	GWHBEIL00000010.1	6884189	6886567	580	64.8059	6.46	-0.26	82.7	35.69	nucl
EVM0005186	PgGRAS60	GWHBEIL00000010.1	6888948	6890591	547	61.6015	6.85	-0.203	84.9	39.4	nucl
EVM0049587	PgGRAS61	GWHBEIL00000010.1	6892003	6893361	452	51.2867	6.21	-0.139	87.37	49.91	cysk
EVM0038189	PgGRAS62	GWHBEIL00000010.1	8161381	8163220	518	58.6956	4.64	-0.27	82.66	45.62	nucl
EVM0056274	PgGRAS63	GWHBEIL00000010.1	130589752	130592461	747	86.1028	5.8	-0.627	74.14	58.57	nucl
EVM0010060	PgGRAS64	GWHBEIL00000010.1	130849738	130853761	754	84.8533	5.16	-0.445	74.34	46.26	nucl
EVM0059610	PgGRAS65	GWHBEIL00000010.1	141098423	141100021	532	61.0568	4.74	-0.343	73.5	43.38	nucl
EVM0018101	PgGRAS66	GWHBEIL00000010.1	141102909	141104515	515	58.3066	4.68	-0.407	74.43	58.36	nucl
EVM0049245	PgGRAS67	GWHBEIL00000011.1	3210854	3214680	578	64.5078	5.87	-0.421	78.63	51.26	nucl
EVM0054401	PgGRAS68	GWHBEIL00000011.1	3823378	3827312	546	60.6634	5.11	-0.229	80.04	47.5	nucl
EVM0052001	PgGRAS69	GWHBEIL00000011.1	7121716	7123988	441	48.0427	5.23	-0.027	99.8	53.89	chlo
EVM0031955	PgGRAS70	GWHBEIL00000011.1	10473387	10474734	435	48.8003	5.51	-0.194	87.84	44.64	chlo
EVM0046099	PgGRAS71	GWHBEIL00000011.1	18958743	18960767	520	57.5131	5.27	-0.128	90.62	40.73	pero
EVM0028377	PgGRAS72	GWHBEIL00000011.1	31480900	31482894	548	61.9612	4.91	-0.241	88.3	49.97	nucl
EVM0028387	PgGRAS73	GWHBEIL00000011.1	40075169	40076501	430	49.1536	6.53	-0.237	91.02	51.72	cyto
EVM0008510	PgGRAS74	GWHBEIL00000011.1	146574977	146578213	541	60.7186	6.09	-0.344	78.8	55.25	nucl
EVM0034551	PgGRAS75	GWHBEIL00000011.1	149938569	149940780	614	66.9276	6.45	-0.316	79.12	50.88	nucl
EVM0059588	PgGRAS76	GWHBEIL00000012.1	2392075	2409671	949	106.905	8.91	-0.504	75.31	46.03	nucl
EVM0045764	PgGRAS77	GWHBEIL00000012.1	26972387	26975325	678	75.6768	6.26	-0.373	80.27	53.55	chlo
EVM0029116	PgGRAS78	GWHBEIL00000012.1	122406804	122416055	443	48.5483	5.63	-0.03	90.05	37.54	chlo
EVM0036705	PgGRAS79	GWHBEIL00000013.1	2391520	2394550	727	80.3903	5.81	-0.258	86.81	52.96	nucl
EVM0024438	PgGRAS80	GWHBEIL00000013.1	3771973	3774146	671	74.399	5.97	-0.421	78.03	56.53	chlo
EVM0058084	PgGRAS81	GWHBEIL00000013.1	116082617	116084867	465	52.349	5.99	-0.222	92.92	48.3	E.R
EVM0044336	PgGRAS82	GWHBEIL00000014.1	1354509	1358244	578	64.5228	6.01	-0.44	77.98	51.82	nucl
EVM0024555	PgGRAS83	GWHBEIL00000014.1	4966716	4968376	420	45.461	5.6	0.03	102.45	53.18	chlo
EVM0022180	PgGRAS84	GWHBEIL00000014.1	7655375	7656721	448	50.4904	5.53	-0.221	88.35	48.06	chlo
EVM0002013	PgGRAS85	GWHBEIL00000014.1	14405320	14407234	520	57.5151	5.4	-0.154	91.19	38.63	pero
EVM0034059	PgGRAS86	GWHBEIL00000014.1	27899809	27902346	612	66.8327	6.69	-0.298	80.33	52.73	nucl
EVM0031123	PgGRAS87	GWHBEIL00000014.1	30981156	30984398	541	60.6905	6	-0.343	78.8	56	nucl
EVM0045186	PgGRAS88	GWHBEIL00000014.1	34493118	34495309	552	62.1093	4.88	-0.22	88.73	50.82	cyto
EVM0017925	PgGRAS89	GWHBEIL00000014.1	41213467	41214798	443	50.4338	6.28	-0.284	86.79	53.84	cyto
EVM0020590	PgGRAS90	GWHBEIL00000016.1	47853427	47860006	481	54.3836	5.81	-0.144	96.72	60.27	nucl
EVM0031714	PgGRAS91	GWHBEIL00000016.1	101038686	101041983	762	82.6104	5.49	-0.217	83.71	53.75	nucl
EVM0052959	PgGRAS92	GWHBEIL00000017.1	2308555	2311486	759	83.7796	5.81	-0.296	82	51.95	nucl
EVM0032600	PgGRAS93	GWHBEIL00000017.1	2892975	2896893	542	60.7314	5.54	-0.335	79.13	52.34	nucl
EVM0051397	PgGRAS94	GWHBEIL00000017.1	120226849	120230334	753	84.3962	5.36	-0.433	76.37	44.53	nucl
EVM0012494	PgGRAS95	GWHBEIL00000017.1	128391619	128394390	765	87.1205	6.15	-0.473	79.29	48.71	nucl
EVM0037367	PgGRAS96	GWHBEIL00000017.1	130334431	130336050	539	61.6985	4.69	-0.356	76.88	52.3	nucl
EVM0047215	PgGRAS97	GWHBEIL00000017.1	130340730	130342310	498	56.7427	4.66	-0.385	72.49	54.77	nucl
EVM0033803	PgGRAS98	GWHBEIL00000017.1	131713734	131717164	798	86.477	5.92	-0.284	81.08	48.32	nucl
EVM0026211	PgGRAS99	GWHBEIL00000019.1	5994195	5995781	528	58.6747	6.12	-0.162	90.49	51.15	cyto
EVM0018465	PgGRAS100	GWHBEIL00000019.1	9139413	9141300	505	56.7888	5.47	-0.164	86.71	51.85	cyto
EVM0032916	PgGRAS101	GWHBEIL00000019.1	9412464	9414775	588	65.106	4.99	-0.311	79.68	52.94	nucl
EVM0020359	PgGRAS102	GWHBEIL00000019.1	13111008	13112700	522	58.92	5.76	-0.422	70.65	50.66	nucl
EVM0042911	PgGRAS103	GWHBEIL00000019.1	13480631	13481974	447	50.1495	5.89	-0.024	89.24	45.37	chlo
EVM0050001	PgGRAS104	GWHBEIL00000019.1	16388384	16389399	328	37.0079	6.64	-0.02	95.46	47.61	mito
EVM0006541	PgGRAS105	GWHBEIL00000019.1	20761304	20763781	680	75.4544	5.47	-0.34	80.51	59.28	nucl
EVM0038480	PgGRAS106	GWHBEIL00000019.1	23871363	23873794	580	63.8964	5.04	-0.243	84.16	47.31	cyto
EVM0050674	PgGRAS107	GWHBEIL00000019.1	55781639	55786574	570	63.8009	5.01	-0.392	79.07	42.69	chlo
EVM0015210	PgGRAS108	GWHBEIL00000019.1	132910194	132912482	469	53.8725	6.27	-0.338	85.65	45.3	nucl
EVM0008063	PgGRAS109	GWHBEIL00000021.1	4811534	4813899	465	52.2108	5.86	-0.209	92.71	49.59	E.R
EVM0029417	PgGRAS110	GWHBEIL00000021.1	77790011	77791337	387	44.3741	5.12	-0.421	78.84	46.25	nucl
EVM0018866	PgGRAS111	GWHBEIL00000021.1	93162127	93163722	415	46.5383	7.97	-0.157	85.3	35.24	cyto
EVM0009310	PgGRAS112	GWHBEIL00000021.1	93211077	93212795	572	65.3781	4.94	-0.268	81.29	49.76	nucl
EVM0000864	PgGRAS113	GWHBEIL00000021.1	93217304	93219025	573	64.7139	5.35	-0.15	82.39	55.11	nucl
EVM0031342	PgGRAS114	GWHBEIL00000021.1	93223101	93224298	321	36.2006	5.05	0.096	98.69	45.63	cyto
EVM0016512	PgGRAS115	GWHBEIL00000021.1	93226772	93228541	589	65.7301	5.32	-0.156	91.51	41.52	nucl
EVM0013393	PgGRAS116	GWHBEIL00000021.1	93250564	93251857	403	45.3505	4.93	0.09	98.46	43.85	cyto
EVM0047998	PgGRAS117	GWHBEIL00000021.1	93257172	93259117	556	61.9651	5.98	-0.094	93.83	44.87	chlo
EVM0050420	PgGRAS118	GWHBEIL00000021.1	97124180	97126538	578	63.9272	5.11	-0.252	80.48	51.45	nucl
EVM0029869	PgGRAS119	GWHBEIL00000022.1	2291867	2293495	542	59.7016	5.99	-0.499	74.87	50.9	nucl
EVM0031984	PgGRAS120	GWHBEIL00000022.1	10851127	10855107	565	62.403	5.04	-0.354	74.5	53.02	nucl
EVM0048561	PgGRAS121	GWHBEIL00000022.1	11078731	11080705	493	55.5544	5.83	-0.126	87.26	49.01	cyto
EVM0050155	PgGRAS122	GWHBEIL00000022.1	13257038	13258986	523	59.3061	5.82	-0.499	69.77	49.11	nucl
EVM0032052	PgGRAS123	GWHBEIL00000022.1	13568088	13569445	446	50.1412	5.57	-0.087	93.16	45.79	chlo
EVM0052768	PgGRAS124	GWHBEIL00000022.1	20779504	20781690	464	52.0301	5.41	-0.276	85.39	54.45	cyto
EVM0019202	PgGRAS125	GWHBEIL00000022.1	23972879	23975597	585	64.1859	5.03	-0.174	86.89	39.04	cyto
EVM0014822	PgGRAS126	GWHBEIL00000022.1	28887330	28891367	541	60.7025	6.23	-0.386	80.44	40.54	nucl
EVM0056960	PgGRAS127	GWHBEIL00000022.1	35095624	35100969	575	64.3475	4.98	-0.351	81.44	46.14	chlo
EVM0018641	PgGRAS128	GWHBEIL00000023.1	9048597	9050778	578	63.8623	5.19	-0.244	81.33	49.27	nucl
EVM0050322	PgGRAS129	GWHBEIL00000023.1	13105609	13107033	474	53.1419	5.43	-0.136	94.64	47.33	nucl
EVM0043166	PgGRAS130	GWHBEIL00000023.1	13112435	13113853	472	52.8246	5.25	-0.076	88.43	45.53	nucl
EVM0009304	PgGRAS131	GWHBEIL00000023.1	13129993	13131762	589	65.706	5.23	-0.151	92.33	41.39	nucl
EVM0006705	PgGRAS132	GWHBEIL00000023.1	13147362	13149082	556	62.7706	5.22	-0.2	81.06	54.64	nucl
EVM0058723	PgGRAS133	GWHBEIL00000023.1	13154791	13156509	572	65.206	4.99	-0.23	81.8	48.85	nucl
EVM0009904	PgGRAS134	GWHBEIL00000023.1	13177344	13178930	472	53.0304	5.53	-0.169	79.53	40.97	cyto
EVM0001622	PgGRAS135	GWHBEIL00000023.1	36716329	36718325	441	50.3201	5.22	-0.344	85.1	44.86	chlo
EVM0015342	PgGRAS136	GWHBEIL00000023.1	95276551	95278177	516	57.5048	6.09	-0.348	73.86	47.9	nucl
EVM0016606	PgGRAS137	GWHBEIL00000024.1	4609830	4614814	523	58.2068	5.75	-0.282	78.47	45.89	nucl
EVM0035340	PgGRAS138	GWHBEIL00000024.1	98471843	98474170	670	74.1838	5.96	-0.391	79.75	56.5	chlo
EVM0004728	PgGRAS139	GWHBEIL00000024.1	99710697	99713699	739	81.7097	5.76	-0.255	87.12	53.2	nucl

## Sheet: Supplementary Table S3
Supplementary table S3: Prediction information of homeopathic elements of PgGRAS genes.
Gene ID	cis_element	sequence	start	length	strand	specise
PgGRAS01	GT1-motif	GGTTAA	482	6	-	Arabidopsis thaliana
PgGRAS01	GT1-motif	GGTTAA	1263	6	+	Arabidopsis thaliana
PgGRAS01	MBS	CAACTG	960	6	-	Arabidopsis thaliana
PgGRAS01	MBS	CAACTG	1473	6	+	Arabidopsis thaliana
PgGRAS01	G-Box	CACGTT	1028	6	-	Pisum sativum
PgGRAS01	I-box	TGATAATGT	239	9	+	Solanum tuberosum
PgGRAS01	I-box	atGATAAGGTC	517	10	-	Helianthus annuus
PgGRAS01	GATA-motif	AAGGATAAGG	1448	9	-	Solanum tuberosum
PgGRAS01	TCT-motif	TCTTAC	460	6	+	Arabidopsis thaliana
PgGRAS01	TCT-motif	TCTTAC	731	6	-	Arabidopsis thaliana
PgGRAS01	TCT-motif	TCTTAC	812	6	+	Arabidopsis thaliana
PgGRAS01	TCT-motif	TCTTAC	1001	6	+	Arabidopsis thaliana
PgGRAS01	P-box	CCTTTTG	283	7	-	Oryza sativa
PgGRAS01	MRE	AACCTAA	1324	7	-	Petroselinum crispum
PgGRAS01	ABRE	ACGTG	1029	5	+	Arabidopsis thaliana
PgGRAS01	ARE	AAACCA	334	6	+	Zea mays
PgGRAS01	ARE	AAACCA	375	6	+	Zea mays
PgGRAS01	ARE	AAACCA	581	6	-	Zea mays
PgGRAS01	GCN4_motif	TGAGTCA	1310	7	+	Oryza sativa
PgGRAS01	Box 4	ATTAAT	354	6	+	Petroselinum crispum
PgGRAS02	ACE	CTAACGTATT	1158	9	+	Petroselinum crispum
PgGRAS02	CAT-box	GCCACT	452	6	-	Arabidopsis thaliana
PgGRAS02	GATA-motif	AAGGATAAGG	1249	9	-	Solanum tuberosum
PgGRAS02	Box 4	ATTAAT	280	6	+	Petroselinum crispum
PgGRAS02	Box 4	ATTAAT	426	6	+	Petroselinum crispum
PgGRAS02	Box 4	ATTAAT	660	6	+	Petroselinum crispum
PgGRAS02	Box 4	ATTAAT	782	6	-	Petroselinum crispum
PgGRAS02	Box 4	ATTAAT	786	6	-	Petroselinum crispum
PgGRAS02	Box 4	ATTAAT	1335	6	-	Petroselinum crispum
PgGRAS02	Box 4	ATTAAT	1369	6	-	Petroselinum crispum
PgGRAS02	GT1-motif	GGTTAAT	565	7	+	Avena sativa
PgGRAS02	TGA-element	AACGAC	172	6	-	Brassica oleracea
PgGRAS02	TGA-element	AACGAC	1311	6	-	Brassica oleracea
PgGRAS02	CCAAT-box	CAACGG	260	6	-	Hordeum vulgare
PgGRAS02	AuxRR-core	GGTCCAT	255	7	-	Nicotiana tabacum
PgGRAS02	ARE	AAACCA	1490	6	-	Zea mays
PgGRAS03	MBS	CAACTG	512	6	-	Arabidopsis thaliana
PgGRAS03	MBS	CAACTG	1417	6	+	Arabidopsis thaliana
PgGRAS03	AE-box	AGAAACTT	1376	8	+	Arabidopsis thaliana
PgGRAS03	chs-CMA1a	TTACTTAA	1263	8	+	Daucus carota
PgGRAS03	GARE-motif	TCTGTTG	46	7	+	Brassica oleracea
PgGRAS03	TCA-element	CCATCTTTTT	1444	9	-	Nicotiana tabacum
PgGRAS03	TC-rich repeats	GTTTTCTTAC	227	9	+	Nicotiana tabacum
PgGRAS03	TC-rich repeats	ATTCTCTAAC	1052	10	-	Nicotiana tabacum
PgGRAS03	ARE	AAACCA	963	6	+	Zea mays
PgGRAS03	Box 4	ATTAAT	662	6	+	Petroselinum crispum
PgGRAS03	Box 4	ATTAAT	1111	6	-	Petroselinum crispum
PgGRAS03	Box 4	ATTAAT	1302	6	-	Petroselinum crispum
PgGRAS03	TCT-motif	TCTTAC	231	6	+	Arabidopsis thaliana
PgGRAS03	TCT-motif	TCTTAC	1207	6	+	Arabidopsis thaliana
PgGRAS04	G-box	CACGTC	450	6	-	Zea mays
PgGRAS04	ABRE	ACGTG	451	5	+	Arabidopsis thaliana
PgGRAS04	TGACG-motif	TGACG	449	5	+	Hordeum vulgare
PgGRAS04	CGTCA-motif	CGTCA	449	5	-	Hordeum vulgare
PgGRAS04	Box 4	ATTAAT	845	6	-	Petroselinum crispum
PgGRAS05	TATC-box	TATCCCA	391	7	-	Oryza sativa
PgGRAS05	GATA-motif	GATAGGA	120	7	+	Arabidopsis thaliana
PgGRAS05	AuxRR-core	GGTCCAT	229	7	-	Nicotiana tabacum
PgGRAS05	P-box	CCTTTTG	598	7	+	Oryza sativa
PgGRAS05	G-Box	CACGTT	1045	6	-	Pisum sativum
PgGRAS05	GARE-motif	TCTGTTG	927	7	-	Brassica oleracea
PgGRAS05	CAT-box	GCCACT	134	6	+	Arabidopsis thaliana
PgGRAS05	CAT-box	GCCACT	1074	6	-	Arabidopsis thaliana
PgGRAS05	ATCT-motif	AATCTAATCC	145	9	+	Pisum sativum
PgGRAS05	ABRE	ACGTG	1046	5	+	Arabidopsis thaliana
PgGRAS05	Box 4	ATTAAT	699	6	+	Petroselinum crispum
PgGRAS05	Box 4	ATTAAT	1480	6	-	Petroselinum crispum
PgGRAS05	TGA-element	AACGAC	774	6	-	Brassica oleracea
PgGRAS06	ARE	AAACCA	808	6	+	Zea mays
PgGRAS06	TGACG-motif	TGACG	137	5	-	Hordeum vulgare
PgGRAS06	TGACG-motif	TGACG	914	5	-	Hordeum vulgare
PgGRAS06	GT1-motif	GGTTAAT	1400	7	-	Avena sativa
PgGRAS06	GT1-motif	GGTTAA	1401	6	-	Arabidopsis thaliana
PgGRAS06	TATC-box	TATCCCA	795	7	+	Oryza sativa
PgGRAS06	MBS	CAACTG	22	6	+	Arabidopsis thaliana
PgGRAS06	MBS	CAACTG	401	6	-	Arabidopsis thaliana
PgGRAS06	CGTCA-motif	CGTCA	137	5	+	Hordeum vulgare
PgGRAS06	CGTCA-motif	CGTCA	914	5	+	Hordeum vulgare
PgGRAS06	TC-rich repeats	GTTTTCTTAC	1145	9	+	Nicotiana tabacum
PgGRAS06	Box 4	ATTAAT	2	6	+	Petroselinum crispum
PgGRAS06	Box 4	ATTAAT	91	6	+	Petroselinum crispum
PgGRAS06	Box 4	ATTAAT	973	6	-	Petroselinum crispum
PgGRAS06	Box 4	ATTAAT	985	6	-	Petroselinum crispum
PgGRAS06	Box 4	ATTAAT	989	6	-	Petroselinum crispum
PgGRAS06	Box 4	ATTAAT	993	6	-	Petroselinum crispum
PgGRAS06	Box 4	ATTAAT	997	6	-	Petroselinum crispum
PgGRAS06	Box 4	ATTAAT	1033	6	-	Petroselinum crispum
PgGRAS06	Box 4	ATTAAT	1153	6	-	Petroselinum crispum
PgGRAS07	GATA-motif	GATAGGG	366	7	-	Pisum sativum
PgGRAS07	GATA-motif	GATAGGA	1189	7	+	Arabidopsis thaliana
PgGRAS07	TGA-element	AACGAC	1331	6	+	Brassica oleracea
PgGRAS07	MRE	AACCTAA	35	7	+	Petroselinum crispum
PgGRAS07	I-box	AGATAAGG	427	8	+	Triticum aestivum
PgGRAS07	I-box	TGATAATGT	895	9	+	Solanum tuberosum
PgGRAS07	MBS	CAACTG	977	6	+	Arabidopsis thaliana
PgGRAS07	MBS	CAACTG	1407	6	+	Arabidopsis thaliana
PgGRAS07	Box 4	ATTAAT	671	6	+	Petroselinum crispum
PgGRAS07	Box 4	ATTAAT	752	6	-	Petroselinum crispum
PgGRAS07	Box 4	ATTAAT	1132	6	-	Petroselinum crispum
PgGRAS07	TCT-motif	TCTTAC	832	6	+	Arabidopsis thaliana
PgGRAS07	TCCC-motif	TCTCCCT	526	7	-	Spinacia oleracea
PgGRAS07	ATC-motif	AGTAATCT	734	8	+	Spinacia oleracea
PgGRAS07	3-AF1 binding site	TAAGAGAGGAA	635	10	+	Solanum tuberosum
PgGRAS08	MBS	CAACTG	270	6	+	Arabidopsis thaliana
PgGRAS08	MBS	CAACTG	496	6	+	Arabidopsis thaliana
PgGRAS08	MBS	CAACTG	742	6	+	Arabidopsis thaliana
PgGRAS08	TGACG-motif	TGACG	607	5	-	Hordeum vulgare
PgGRAS08	TGACG-motif	TGACG	685	5	+	Hordeum vulgare
PgGRAS08	LTR	CCGAAA	357	6	-	Hordeum vulgare
PgGRAS08	TCT-motif	TCTTAC	654	6	+	Arabidopsis thaliana
PgGRAS08	AuxRR-core	GGTCCAT	599	7	+	Nicotiana tabacum
PgGRAS08	G-box	TACGTG	561	6	-	Arabidopsis thaliana
PgGRAS08	GT1-motif	GGTTAA	166	6	-	Arabidopsis thaliana
PgGRAS08	GT1-motif	GGTTAA	548	6	-	Arabidopsis thaliana
PgGRAS08	ATCT-motif	AATCTAATCC	290	9	-	Pisum sativum
PgGRAS08	ARE	AAACCA	1063	6	+	Zea mays
PgGRAS08	ARE	AAACCA	1080	6	+	Zea mays
PgGRAS08	ARE	AAACCA	1432	6	+	Zea mays
PgGRAS08	CGTCA-motif	CGTCA	607	5	+	Hordeum vulgare
PgGRAS08	CGTCA-motif	CGTCA	685	5	-	Hordeum vulgare
PgGRAS08	Box 4	ATTAAT	98	6	+	Petroselinum crispum
PgGRAS08	Box 4	ATTAAT	282	6	+	Petroselinum crispum
PgGRAS08	Box 4	ATTAAT	1324	6	-	Petroselinum crispum
PgGRAS08	Box 4	ATTAAT	1328	6	-	Petroselinum crispum
PgGRAS08	CCAAT-box	CAACGG	595	6	+	Hordeum vulgare
PgGRAS09	ABRE	ACGTG	345	5	-	Arabidopsis thaliana
PgGRAS09	Box 4	ATTAAT	149	6	+	Petroselinum crispum
PgGRAS09	Box 4	ATTAAT	177	6	+	Petroselinum crispum
PgGRAS09	Box 4	ATTAAT	200	6	+	Petroselinum crispum
PgGRAS09	Box 4	ATTAAT	283	6	+	Petroselinum crispum
PgGRAS09	Box 4	ATTAAT	538	6	+	Petroselinum crispum
PgGRAS09	Box 4	ATTAAT	850	6	-	Petroselinum crispum
PgGRAS09	Box 4	ATTAAT	940	6	-	Petroselinum crispum
PgGRAS09	Box 4	ATTAAT	1196	6	-	Petroselinum crispum
PgGRAS09	Sp1	GGGCGG	54	6	-	Oryza sativa
PgGRAS09	HD-Zip 1	CAAT(A/T)ATTG	1396	8.5	-	Arabidopsis thaliana
PgGRAS09	chs-CMA1a	TTACTTAA	558	8	-	Daucus carota
PgGRAS09	AT1-motif	AATTATTTTTTATT	327	13	-	Solanum tuberosum
PgGRAS09	TCT-motif	TCTTAC	775	6	+	Arabidopsis thaliana
PgGRAS10	Box 4	ATTAAT	1236	6	-	Petroselinum crispum
PgGRAS10	CGTCA-motif	CGTCA	784	5	+	Hordeum vulgare
PgGRAS10	CGTCA-motif	CGTCA	1396	5	+	Hordeum vulgare
PgGRAS10	P-box	CCTTTTG	14	7	+	Oryza sativa
PgGRAS10	P-box	CAACAAACCCCTT	1349	12	+	Petroselinum crispum
PgGRAS10	I-box	TAGATAACC	378	9	-	Pisum sativum
PgGRAS10	ABRE	TACGTGTC	976	8	-	Oryza sativa
PgGRAS10	ABRE	ACGTG	978	5	-	Arabidopsis thaliana
PgGRAS10	ACE	GACACGTATG	976	9	+	Petroselinum crispum
PgGRAS10	MBS	CAACTG	560	6	-	Arabidopsis thaliana
PgGRAS10	GA-motif	ATAGATAA	380	8	-	Arabidopsis thaliana
PgGRAS10	G-box	TACGTG	978	6	-	Arabidopsis thaliana
PgGRAS10	ARE	AAACCA	1324	6	-	Zea mays
PgGRAS10	circadian	CAAAGATATC	86	9	-	Lycopersicon esculentum
PgGRAS10	circadian	CAAAGATATC	129	9	-	Lycopersicon esculentum
PgGRAS10	circadian	CAAAGATATC	200	9	-	Lycopersicon esculentum
PgGRAS10	TGACG-motif	TGACG	784	5	-	Hordeum vulgare
PgGRAS10	TGACG-motif	TGACG	1396	5	-	Hordeum vulgare
PgGRAS10	AE-box	AGAAACAA	726	8	-	Arabidopsis thaliana
PgGRAS10	AE-box	AGAAACTT	1162	8	-	Arabidopsis thaliana
PgGRAS10	GATA-motif	AAGGATAAGG	8	9	-	Solanum tuberosum
PgGRAS11	G-box	CACGTG	807	6	-	Arabidopsis thaliana
PgGRAS11	G-box	CACGTG	819	6	-	Arabidopsis thaliana
PgGRAS11	G-box	TACGTG	834	6	-	Arabidopsis thaliana
PgGRAS11	G-box	tgACACGTGGCA	890	11	-	Lycopersicon esculentum
PgGRAS11	G-box	ACACGTGGC	891	9	-	Brassica napus
PgGRAS11	G-box	CACGTG	893	6	-	Arabidopsis thaliana
PgGRAS11	ABRE	ACGTG	448	5	+	Arabidopsis thaliana
PgGRAS11	ABRE	CACGTG	807	6	-	Arabidopsis thaliana
PgGRAS11	ABRE	ACGTG	808	5	+	Arabidopsis thaliana
PgGRAS11	ABRE	CACGTG	819	6	-	Arabidopsis thaliana
PgGRAS11	ABRE	ACGTG	820	5	+	Arabidopsis thaliana
PgGRAS11	ABRE	TACGTGTC	832	8	-	Oryza sativa
PgGRAS11	ABRE	ACGTG	834	5	-	Arabidopsis thaliana
PgGRAS11	ABRE	GCAACGTGTC	891	9	+	Hordeum vulgare
PgGRAS11	ABRE	CACGTG	893	6	-	Arabidopsis thaliana
PgGRAS11	ABRE	ACGTG	894	5	+	Arabidopsis thaliana
PgGRAS11	Box 4	ATTAAT	603	6	+	Petroselinum crispum
PgGRAS11	Box 4	ATTAAT	1097	6	-	Petroselinum crispum
PgGRAS11	Box 4	ATTAAT	1171	6	-	Petroselinum crispum
PgGRAS11	Box 4	ATTAAT	1282	6	-	Petroselinum crispum
PgGRAS11	ARE	AAACCA	1053	6	-	Zea mays
PgGRAS11	ACE	CTAACGTATT	731	9	-	Petroselinum crispum
PgGRAS11	chs-CMA2c	ATGTACGTGGAGG	815	12	-	Petroselinum crispum
PgGRAS11	CGTCA-motif	CGTCA	1435	5	-	Hordeum vulgare
PgGRAS11	TCT-motif	TCTTAC	656	6	+	Arabidopsis thaliana
PgGRAS11	chs-CMA1a	TTACTTAA	24	8	-	Daucus carota
PgGRAS11	TGA-element	AACGAC	255	6	-	Brassica oleracea
PgGRAS11	TGA-element	AACGAC	543	6	-	Brassica oleracea
PgGRAS11	TCCC-motif	TCTCCCT	792	7	-	Spinacia oleracea
PgGRAS11	G-Box	CACGTT	447	6	-	Pisum sativum
PgGRAS11	G-Box	CACGTG	807	6	-	Pisum sativum
PgGRAS11	G-Box	CACGTG	819	6	-	Pisum sativum
PgGRAS11	G-Box	CACGTG	893	6	-	Pisum sativum
PgGRAS11	TATC-box	TATCCCA	626	7	+	Oryza sativa
PgGRAS11	TGACG-motif	TGACG	1435	5	+	Hordeum vulgare
PgGRAS11	TC-rich repeats	ATTCTCTAAC	652	9	+	Nicotiana tabacum
PgGRAS12	4cl-CMA2b	TCTCACCAACCCCA	840	14	-	Petroselinum crispum
PgGRAS12	LTR	CCGAAA	1104	6	-	Hordeum vulgare
PgGRAS12	TC-rich repeats	ATTCTCTAAC	444	9	+	Nicotiana tabacum
PgGRAS12	TC-rich repeats	ATTCTCTAAC	708	9	-	Nicotiana tabacum
PgGRAS12	TC-rich repeats	GTTTTCTTAC	716	9	-	Nicotiana tabacum
PgGRAS12	Box 4	ATTAAT	22	6	+	Petroselinum crispum
PgGRAS12	Box 4	ATTAAT	123	6	+	Petroselinum crispum
PgGRAS12	MBS	CAACTG	54	6	-	Arabidopsis thaliana
PgGRAS12	MBS	CAACTG	689	6	+	Arabidopsis thaliana
PgGRAS12	MBS	CAACTG	924	6	+	Arabidopsis thaliana
PgGRAS12	chs-CMA1a	TTACTTAA	190	8	-	Daucus carota
PgGRAS12	TATC-box	TATCCCA	1033	7	-	Oryza sativa
PgGRAS13	chs-CMA2a	TCACTTGA	946	8	+	Petroselinum crispum
PgGRAS13	MBS	CAACTG	200	6	+	Arabidopsis thaliana
PgGRAS13	TCA-element	CCATCTTTTT	1025	9	-	Nicotiana tabacum
PgGRAS13	ACE	GACACGTATG	1201	9	+	Petroselinum crispum
PgGRAS13	Box 4	ATTAAT	18	6	+	Petroselinum crispum
PgGRAS13	Box 4	ATTAAT	65	6	+	Petroselinum crispum
PgGRAS13	Box 4	ATTAAT	259	6	+	Petroselinum crispum
PgGRAS13	Box 4	ATTAAT	296	6	+	Petroselinum crispum
PgGRAS13	Box 4	ATTAAT	300	6	+	Petroselinum crispum
PgGRAS13	Box 4	ATTAAT	364	6	+	Petroselinum crispum
PgGRAS13	Box 4	ATTAAT	1037	6	-	Petroselinum crispum
PgGRAS13	Box 4	ATTAAT	1238	6	-	Petroselinum crispum
PgGRAS13	GT1-motif	GGTTAAT	912	7	+	Avena sativa
PgGRAS13	GT1-motif	GGTTAA	1139	6	-	Arabidopsis thaliana
PgGRAS13	ABRE	TACGTGTC	1201	8	-	Oryza sativa
PgGRAS13	ABRE	ACGTG	1203	5	-	Arabidopsis thaliana
PgGRAS13	GATA-motif	AAGGATAAGG	1137	9	-	Solanum tuberosum
PgGRAS13	TGA-element	AACGAC	243	6	+	Brassica oleracea
PgGRAS13	circadian	CAAAGATATC	480	10	+	Lycopersicon esculentum
PgGRAS13	circadian	CAAAGATATC	822	9	+	Lycopersicon esculentum
PgGRAS13	LTR	CCGAAA	1096	6	+	Hordeum vulgare
PgGRAS13	ATC-motif	TGCTATCCA	653	9	+	Pisum sativum
PgGRAS13	TCCC-motif	TCTCCCT	1372	7	+	Spinacia oleracea
PgGRAS13	TC-rich repeats	GTTTTCTTAC	1218	9	-	Nicotiana tabacum
PgGRAS13	G-box	TACGTG	1203	6	-	Arabidopsis thaliana
PgGRAS14	Box 4	ATTAAT	1459	6	-	Petroselinum crispum
PgGRAS14	circadian	CAAAGATATC	1006	9	-	Lycopersicon esculentum
PgGRAS14	GCN4_motif	TGAGTCA	181	7	-	Oryza sativa
PgGRAS14	GT1-motif	GGTTAA	1131	6	+	Arabidopsis thaliana
PgGRAS14	MRE	AACCTAA	499	7	+	Petroselinum crispum
PgGRAS14	G-Box	CACGTG	133	6	+	Pisum sativum
PgGRAS14	ARE	AAACCA	1102	6	-	Zea mays
PgGRAS14	I-box	GTATAAGGCC	1236	9	-	Larix laricina
PgGRAS14	TATC-box	TATCCCA	425	7	-	Oryza sativa
PgGRAS14	G-box	CACGTG	133	6	+	Arabidopsis thaliana
PgGRAS14	G-box	TACGTG	1397	6	-	Arabidopsis thaliana
PgGRAS14	ABRE	CACGTG	133	6	+	Arabidopsis thaliana
PgGRAS14	ABRE	ACGTG	134	5	+	Arabidopsis thaliana
PgGRAS14	ABRE	ACGTG	1397	5	-	Arabidopsis thaliana
PgGRAS15	CCAAT-box	CAACGG	277	6	+	Hordeum vulgare
PgGRAS15	TCCC-motif	TCTCCCT	1305	7	+	Spinacia oleracea
PgGRAS15	CGTCA-motif	CGTCA	752	5	-	Hordeum vulgare
PgGRAS15	AE-box	AGAAACAA	1317	8	-	Arabidopsis thaliana
PgGRAS15	GT1-motif	GGTTAAT	1406	7	-	Avena sativa
PgGRAS15	GT1-motif	GGTTAA	1407	6	-	Arabidopsis thaliana
PgGRAS15	G-box	CCACGTAA	482	8	-	Brassica napus
PgGRAS15	G-box	TACGTG	483	6	+	Arabidopsis thaliana
PgGRAS15	TCA-element	CCATCTTTTT	1223	9	-	Nicotiana tabacum
PgGRAS15	GCN4_motif	TGAGTCA	33	7	+	Oryza sativa
PgGRAS15	P-box	CCTTTTG	168	7	-	Oryza sativa
PgGRAS15	TGACG-motif	TGACG	752	5	+	Hordeum vulgare
PgGRAS15	circadian	CAAAGATATC	942	9	+	Lycopersicon esculentum
PgGRAS15	TCT-motif	TCTTAC	356	6	-	Arabidopsis thaliana
PgGRAS15	TCT-motif	TCTTAC	480	6	+	Arabidopsis thaliana
PgGRAS15	TCT-motif	TCTTAC	1236	6	+	Arabidopsis thaliana
PgGRAS15	ABRE	ACGTG	484	5	+	Arabidopsis thaliana
PgGRAS15	GA-motif	ATAGATAA	327	8	+	Arabidopsis thaliana
PgGRAS15	Box 4	ATTAAT	100	6	+	Petroselinum crispum
PgGRAS15	Box 4	ATTAAT	113	6	+	Petroselinum crispum
PgGRAS15	Box 4	ATTAAT	122	6	+	Petroselinum crispum
PgGRAS15	Box 4	ATTAAT	1153	6	-	Petroselinum crispum
PgGRAS15	Box 4	ATTAAT	1371	6	-	Petroselinum crispum
PgGRAS16	Box 4	ATTAAT	359	6	+	Petroselinum crispum
PgGRAS16	Box 4	ATTAAT	834	6	-	Petroselinum crispum
PgGRAS16	Box 4	ATTAAT	982	6	-	Petroselinum crispum
PgGRAS16	G-box	TAACACGTAG	475	9	+	Brassica oleracea
PgGRAS16	G-box	TACGTG	478	6	-	Arabidopsis thaliana
PgGRAS16	G-box	CACGTG	1141	6	-	Arabidopsis thaliana
PgGRAS16	G-Box	CACGTG	1141	6	-	Pisum sativum
PgGRAS16	CAT-box	GCCACT	244	6	+	Arabidopsis thaliana
PgGRAS16	GT1-motif	GGTTAA	488	6	-	Arabidopsis thaliana
PgGRAS16	ACE	CTAACGTATT	96	9	+	Petroselinum crispum
PgGRAS16	ABRE	ACGTG	478	5	-	Arabidopsis thaliana
PgGRAS16	ABRE	CACGTG	1141	6	-	Arabidopsis thaliana
PgGRAS16	ABRE	ACGTG	1142	5	+	Arabidopsis thaliana
PgGRAS16	MRE	AACCTAA	1438	7	+	Petroselinum crispum
PgGRAS17	G-Box	CACGTT	376	6	-	Pisum sativum
PgGRAS17	TCT-motif	TCTTAC	542	6	+	Arabidopsis thaliana
PgGRAS17	TCT-motif	TCTTAC	886	6	+	Arabidopsis thaliana
PgGRAS17	ARE	AAACCA	449	6	-	Zea mays
PgGRAS17	ABRE	ACGTG	377	5	+	Arabidopsis thaliana
PgGRAS17	Box 4	ATTAAT	88	6	+	Petroselinum crispum
PgGRAS17	Box 4	ATTAAT	405	6	+	Petroselinum crispum
PgGRAS17	Box 4	ATTAAT	409	6	+	Petroselinum crispum
PgGRAS17	Box 4	ATTAAT	685	6	+	Petroselinum crispum
PgGRAS17	Box 4	ATTAAT	723	6	+	Petroselinum crispum
PgGRAS17	Box 4	ATTAAT	823	6	-	Petroselinum crispum
PgGRAS17	Box 4	ATTAAT	953	6	-	Petroselinum crispum
PgGRAS17	Box 4	ATTAAT	1069	6	-	Petroselinum crispum
PgGRAS17	Box 4	ATTAAT	1129	6	-	Petroselinum crispum
PgGRAS17	Box 4	ATTAAT	1418	6	-	Petroselinum crispum
PgGRAS17	chs-CMA1a	TTACTTAA	849	8	+	Daucus carota
PgGRAS17	3-AF1 binding site	TAAGAGAGGAA	1405	10	+	Solanum tuberosum
PgGRAS18	TGA-element	AACGAC	1079	6	+	Brassica oleracea
PgGRAS18	ARE	AAACCA	1385	6	+	Zea mays
PgGRAS18	MBS	CAACTG	1480	6	-	Arabidopsis thaliana
PgGRAS18	Box 4	ATTAAT	1042	6	-	Petroselinum crispum
PgGRAS18	GC-motif	CCCCCG	470	6	+	Zea mays
PgGRAS18	G-box	CACGAC	900	6	+	Zea mays
PgGRAS18	GCN4_motif	TGAGTCA	795	7	+	Oryza sativa
PgGRAS19	CCAAT-box	CAACGG	1140	6	+	Hordeum vulgare
PgGRAS19	GA-motif	ATAGATAA	1216	8	+	Arabidopsis thaliana
PgGRAS19	circadian	CAAAGATATC	672	9	+	Lycopersicon esculentum
PgGRAS19	GC-motif	CCCCCG	131	6	+	Zea mays
PgGRAS19	CGTCA-motif	CGTCA	151	5	-	Hordeum vulgare
PgGRAS19	TGACG-motif	TGACG	151	5	+	Hordeum vulgare
PgGRAS19	AE-box	AGAAACAA	223	8	+	Arabidopsis thaliana
PgGRAS19	AE-box	AGAAACAA	411	8	+	Arabidopsis thaliana
PgGRAS19	Box 4	ATTAAT	581	6	+	Petroselinum crispum
PgGRAS19	Box 4	ATTAAT	593	6	+	Petroselinum crispum
PgGRAS19	Box 4	ATTAAT	761	6	-	Petroselinum crispum
PgGRAS19	Box 4	ATTAAT	1287	6	-	Petroselinum crispum
PgGRAS20	TGA-element	AACGAC	684	6	+	Brassica oleracea
PgGRAS20	ATCT-motif	AATCTAATCC	405	9	+	Pisum sativum
PgGRAS20	G-box	CACGTC	209	6	+	Zea mays
PgGRAS20	TGACG-motif	TGACG	703	5	-	Hordeum vulgare
PgGRAS20	TCT-motif	TCTTAC	196	6	+	Arabidopsis thaliana
PgGRAS20	TCT-motif	TCTTAC	241	6	+	Arabidopsis thaliana
PgGRAS20	P-box	CCTTTTG	1407	7	+	Oryza sativa
PgGRAS20	3-AF1 binding site	TAAGAGAGGAA	1465	10	-	Solanum tuberosum
PgGRAS20	AE-box	AGAAACAA	1049	8	+	Arabidopsis thaliana
PgGRAS20	AE-box	AGAAACTT	1248	8	-	Arabidopsis thaliana
PgGRAS20	I-box	AGATAAGG	446	8	-	Triticum aestivum
PgGRAS20	I-box	AGATAAGG	605	8	-	Triticum aestivum
PgGRAS20	ABRE	ACGTG	209	5	-	Arabidopsis thaliana
PgGRAS20	ABRE	TACGGTC	581	7	+	Arabidopsis thaliana
PgGRAS20	MBS	CAACTG	1307	6	+	Arabidopsis thaliana
PgGRAS20	CGTCA-motif	CGTCA	703	5	+	Hordeum vulgare
PgGRAS20	ACE	GCGACGTACC	638	9	+	Petroselinum crispum
PgGRAS21	GCN4_motif	TGAGTCA	1040	7	+	Oryza sativa
PgGRAS21	HD-Zip 1	CAAT(A/T)ATTG	194	8	+	Arabidopsis thaliana
PgGRAS21	GA-motif	ATAGATAA	692	8	-	Arabidopsis thaliana
PgGRAS21	Box 4	ATTAAT	1063	6	-	Petroselinum crispum
PgGRAS21	Box 4	ATTAAT	1280	6	-	Petroselinum crispum
PgGRAS21	ABRE	AACCCGG	157	7	+	Arabidopsis thaliana
PgGRAS21	GATA-motif	AAGGATAAGG	76	9	+	Solanum tuberosum
PgGRAS21	TGACG-motif	TGACG	411	5	+	Hordeum vulgare
PgGRAS21	LTR	CCGAAA	1183	6	+	Hordeum vulgare
PgGRAS21	CGTCA-motif	CGTCA	411	5	-	Hordeum vulgare
PgGRAS21	CCAAT-box	CAACGG	643	6	-	Hordeum vulgare
PgGRAS21	ARE	AAACCA	87	6	-	Zea mays
PgGRAS21	ARE	AAACCA	1482	6	-	Zea mays
PgGRAS22	TCA-element	CCATCTTTTT	1179	9	+	Nicotiana tabacum
PgGRAS22	MBS	CAACTG	699	6	-	Arabidopsis thaliana
PgGRAS22	MBS	CAACTG	1125	6	-	Arabidopsis thaliana
PgGRAS22	GATA-motif	AAGATAAGATT	522	10	+	Arabidopsis thaliana
PgGRAS22	TGACG-motif	TGACG	742	5	+	Hordeum vulgare
PgGRAS22	TGACG-motif	TGACG	781	5	-	Hordeum vulgare
PgGRAS22	TGACG-motif	TGACG	1231	5	-	Hordeum vulgare
PgGRAS22	MRE	AACCTAA	803	7	-	Petroselinum crispum
PgGRAS22	LTR	CCGAAA	470	6	-	Hordeum vulgare
PgGRAS22	RY-element	CATGCATG	1240	8	-	Helianthus annuus
PgGRAS22	RY-element	CATGCATG	1244	8	-	Helianthus annuus
PgGRAS22	GC-motif	CCCCCG	1421	6	+	Zea mays
PgGRAS22	TCT-motif	TCTTAC	193	6	+	Arabidopsis thaliana
PgGRAS22	Box 4	ATTAAT	118	6	+	Petroselinum crispum
PgGRAS22	Box 4	ATTAAT	178	6	+	Petroselinum crispum
PgGRAS22	Box 4	ATTAAT	857	6	-	Petroselinum crispum
PgGRAS22	Box 4	ATTAAT	1037	6	-	Petroselinum crispum
PgGRAS22	Box 4	ATTAAT	1427	6	-	Petroselinum crispum
PgGRAS22	ARE	AAACCA	897	6	+	Zea mays
PgGRAS22	CGTCA-motif	CGTCA	742	5	-	Hordeum vulgare
PgGRAS22	CGTCA-motif	CGTCA	781	5	+	Hordeum vulgare
PgGRAS22	CGTCA-motif	CGTCA	1231	5	+	Hordeum vulgare
PgGRAS22	ABRE	ACGTG	198	5	-	Arabidopsis thaliana
PgGRAS22	G-box	TAACACGTAG	195	9	+	Brassica oleracea
PgGRAS22	G-box	TACGTG	198	6	-	Arabidopsis thaliana
PgGRAS22	G-box	CACGAC	694	6	+	Zea mays
PgGRAS23	ATC-motif	AGTAATCT	607	8	+	Spinacia oleracea
PgGRAS23	Box 4	ATTAAT	16	6	+	Petroselinum crispum
PgGRAS23	Box 4	ATTAAT	216	6	+	Petroselinum crispum
PgGRAS23	Box 4	ATTAAT	220	6	+	Petroselinum crispum
PgGRAS23	Box 4	ATTAAT	372	6	+	Petroselinum crispum
PgGRAS23	Box 4	ATTAAT	390	6	+	Petroselinum crispum
PgGRAS23	Box 4	ATTAAT	540	6	+	Petroselinum crispum
PgGRAS23	Box 4	ATTAAT	660	6	+	Petroselinum crispum
PgGRAS23	Box 4	ATTAAT	808	6	-	Petroselinum crispum
PgGRAS23	Box 4	ATTAAT	1067	6	-	Petroselinum crispum
PgGRAS23	Box 4	ATTAAT	1105	6	-	Petroselinum crispum
PgGRAS23	MBS	CAACTG	1037	6	+	Arabidopsis thaliana
PgGRAS23	CCAAT-box	CAACGG	259	6	-	Hordeum vulgare
PgGRAS23	CCAAT-box	CAACGG	956	6	+	Hordeum vulgare
PgGRAS23	LTR	CCGAAA	99	6	-	Hordeum vulgare
PgGRAS24	GT1-motif	GGTTAA	254	6	-	Arabidopsis thaliana
PgGRAS24	ABRE	ACGTG	491	5	-	Arabidopsis thaliana
PgGRAS24	TC-rich repeats	GTTTTCTTAC	912	9	+	Nicotiana tabacum
PgGRAS24	ARE	AAACCA	744	6	-	Zea mays
PgGRAS24	ARE	AAACCA	931	6	+	Zea mays
PgGRAS24	TCA-element	CCATCTTTTT	991	9	+	Nicotiana tabacum
PgGRAS24	TCCC-motif	TCTCCCT	1309	7	+	Spinacia oleracea
PgGRAS24	Box 4	ATTAAT	894	6	-	Petroselinum crispum
PgGRAS24	CGTCA-motif	CGTCA	1048	5	-	Hordeum vulgare
PgGRAS24	G-box	CACGTC	491	6	+	Zea mays
PgGRAS24	MRE	AACCTAA	1176	7	+	Petroselinum crispum
PgGRAS24	TGACG-motif	TGACG	1048	5	+	Hordeum vulgare
PgGRAS25	Box 4	ATTAAT	60	6	+	Petroselinum crispum
PgGRAS25	Box 4	ATTAAT	637	6	+	Petroselinum crispum
PgGRAS25	GT1-motif	GGTTAAT	1230	7	-	Avena sativa
PgGRAS25	GT1-motif	GGTTAA	1231	6	-	Arabidopsis thaliana
PgGRAS25	TGA-element	AACGAC	1260	6	-	Brassica oleracea
PgGRAS25	TCT-motif	TCTTAC	195	6	+	Arabidopsis thaliana
PgGRAS25	AuxRE	TGTCTCAATAAG	1469	11	-	Glycine max
PgGRAS25	GATA-motif	GATAGGG	230	7	-	Pisum sativum
PgGRAS25	GATA-motif	AAGATAAGATT	757	10	+	Arabidopsis thaliana
PgGRAS25	circadian	CAAAGATATC	1155	9	-	Lycopersicon esculentum
PgGRAS25	circadian	CAAAGATATC	1326	9	+	Lycopersicon esculentum
PgGRAS25	GARE-motif	TCTGTTG	1361	7	-	Brassica oleracea
PgGRAS25	TGACG-motif	TGACG	1093	5	+	Hordeum vulgare
PgGRAS25	CGTCA-motif	CGTCA	1093	5	-	Hordeum vulgare
PgGRAS26	TCT-motif	TCTTAC	483	6	-	Arabidopsis thaliana
PgGRAS26	MBS	CAACTG	192	6	+	Arabidopsis thaliana
PgGRAS26	ATC-motif	AGCTATCCA	523	9	-	Arabidopsis thaliana
PgGRAS26	GCN4_motif	TGAGTCA	1078	7	+	Oryza sativa
PgGRAS26	Box 4	ATTAAT	972	6	-	Petroselinum crispum
PgGRAS26	Box 4	ATTAAT	976	6	-	Petroselinum crispum
PgGRAS26	Box 4	ATTAAT	1015	6	-	Petroselinum crispum
PgGRAS26	Box 4	ATTAAT	1043	6	-	Petroselinum crispum
PgGRAS26	Box 4	ATTAAT	1494	6	-	Petroselinum crispum
PgGRAS26	TGA-element	AACGAC	949	6	+	Brassica oleracea
PgGRAS26	GATA-motif	GATAGGA	261	7	-	Arabidopsis thaliana
PgGRAS26	AE-box	AGAAACTT	648	8	+	Arabidopsis thaliana
PgGRAS26	MBSI	aaaAaaC(G/C)GTTA	546	11	-	Petunia hybrida
PgGRAS26	LTR	CCGAAA	851	6	+	Hordeum vulgare
PgGRAS26	LTR	CCGAAA	1174	6	+	Hordeum vulgare
PgGRAS27	Gap-box	CAAATGAA(A/G)A	1318	9	+	Arabidopsis thaliana
PgGRAS27	TGACG-motif	TGACG	1309	5	+	Hordeum vulgare
PgGRAS27	GT1-motif	GGTTAA	50	6	+	Arabidopsis thaliana
PgGRAS27	Box 4	ATTAAT	411	6	+	Petroselinum crispum
PgGRAS27	Box 4	ATTAAT	561	6	+	Petroselinum crispum
PgGRAS27	Box 4	ATTAAT	1369	6	-	Petroselinum crispum
PgGRAS27	Box 4	ATTAAT	1399	6	-	Petroselinum crispum
PgGRAS27	G-box	CACGTC	1310	6	-	Zea mays
PgGRAS27	TCT-motif	TCTTAC	808	6	+	Arabidopsis thaliana
PgGRAS27	TCT-motif	TCTTAC	1025	6	+	Arabidopsis thaliana
PgGRAS27	MBS	CAACTG	589	6	+	Arabidopsis thaliana
PgGRAS27	P-box	CCTTTTG	1105	7	-	Oryza sativa
PgGRAS27	CGTCA-motif	CGTCA	1309	5	-	Hordeum vulgare
PgGRAS27	ABRE	ACGTG	1311	5	+	Arabidopsis thaliana
PgGRAS27	ARE	AAACCA	175	6	-	Zea mays
PgGRAS27	ARE	AAACCA	444	6	+	Zea mays
PgGRAS27	ARE	AAACCA	453	6	+	Zea mays
PgGRAS27	ARE	AAACCA	1389	6	-	Zea mays
PgGRAS27	MRE	AACCTAA	471	7	+	Petroselinum crispum
PgGRAS27	MRE	AACCTAA	1223	7	-	Petroselinum crispum
PgGRAS27	GARE-motif	TCTGTTG	315	7	+	Brassica oleracea
PgGRAS28	ATCT-motif	AATCTAATCC	1369	9	+	Pisum sativum
PgGRAS28	TGACG-motif	TGACG	46	5	-	Hordeum vulgare
PgGRAS28	TGACG-motif	TGACG	891	5	-	Hordeum vulgare
PgGRAS28	TGACG-motif	TGACG	1067	5	-	Hordeum vulgare
PgGRAS28	Box 4	ATTAAT	83	6	+	Petroselinum crispum
PgGRAS28	Box 4	ATTAAT	405	6	+	Petroselinum crispum
PgGRAS28	Box 4	ATTAAT	1000	6	-	Petroselinum crispum
PgGRAS28	MBS	CAACTG	224	6	-	Arabidopsis thaliana
PgGRAS28	TCT-motif	TCTTAC	1209	6	+	Arabidopsis thaliana
PgGRAS28	P-box	CCTTTTG	783	7	-	Oryza sativa
PgGRAS28	I-box	AAGATAAGGCT	107	10	-	Gossypium hirsutum
PgGRAS28	LTR	CCGAAA	377	6	+	Hordeum vulgare
PgGRAS28	LTR	CCGAAA	634	6	+	Hordeum vulgare
PgGRAS28	AuxRR-core	GGTCCAT	640	7	+	Nicotiana tabacum
PgGRAS28	ACA-motif	AATCACAACCATA	1197	12	-	Arabidopsis thaliana
PgGRAS28	G-box	TACGTG	23	6	-	Arabidopsis thaliana
PgGRAS28	G-box	CACGTC	1111	6	-	Zea mays
PgGRAS28	TC-rich repeats	ATTCTCTAAC	1327	9	-	Nicotiana tabacum
PgGRAS28	TGA-element	AACGAC	805	6	+	Brassica oleracea
PgGRAS28	CGTCA-motif	CGTCA	46	5	+	Hordeum vulgare
PgGRAS28	CGTCA-motif	CGTCA	891	5	+	Hordeum vulgare
PgGRAS28	CGTCA-motif	CGTCA	1067	5	+	Hordeum vulgare
PgGRAS28	GT1-motif	GGTTAA	800	6	+	Arabidopsis thaliana
PgGRAS28	GT1-motif	GGTTAA	1136	6	+	Arabidopsis thaliana
PgGRAS28	ABRE	GACACGTACGT	21	10	+	Oryza sativa
PgGRAS28	ABRE	ACGTG	23	5	-	Arabidopsis thaliana
PgGRAS28	ABRE	ACGTG	1112	5	+	Arabidopsis thaliana
PgGRAS29	TGACG-motif	TGACG	1102	5	-	Hordeum vulgare
PgGRAS29	Box 4	ATTAAT	160	6	+	Petroselinum crispum
PgGRAS29	Box 4	ATTAAT	174	6	+	Petroselinum crispum
PgGRAS29	Box 4	ATTAAT	363	6	+	Petroselinum crispum
PgGRAS29	Box 4	ATTAAT	413	6	+	Petroselinum crispum
PgGRAS29	Box 4	ATTAAT	447	6	+	Petroselinum crispum
PgGRAS29	Box 4	ATTAAT	728	6	+	Petroselinum crispum
PgGRAS29	Box 4	ATTAAT	943	6	-	Petroselinum crispum
PgGRAS29	Box 4	ATTAAT	1093	6	-	Petroselinum crispum
PgGRAS29	CGTCA-motif	CGTCA	1102	5	+	Hordeum vulgare
PgGRAS29	Gap-box	CAAATGAA(A/G)A	45	9.5	+	Arabidopsis thaliana
PgGRAS29	G-box	TACGTG	631	6	-	Arabidopsis thaliana
PgGRAS29	G-box	TAACACGTAG	1342	9	-	Brassica oleracea
PgGRAS29	AT1-motif	AATTATTTTTTATT	1420	14	-	Solanum tuberosum
PgGRAS29	ARE	AAACCA	1324	6	-	Zea mays
PgGRAS29	circadian	CAAAGATATC	1387	9	+	Lycopersicon esculentum
PgGRAS29	ABRE	ACGTG	631	5	-	Arabidopsis thaliana
PgGRAS29	TGA-box	TGACGTAA	1099	8	-	Glycine max
PgGRAS29	GT1-motif	GGTTAA	1402	6	+	Arabidopsis thaliana
PgGRAS29	ACE	GACACGTATG	991	9	+	Petroselinum crispum
PgGRAS30	WUN-motif	AAATTTCCT	732	9	+	Brassica oleracea
PgGRAS30	GT1-motif	GGTTAAT	31	7	-	Avena sativa
PgGRAS30	GT1-motif	GGTTAA	32	6	-	Arabidopsis thaliana
PgGRAS30	GT1-motif	GGTTAA	1099	6	-	Arabidopsis thaliana
PgGRAS30	GT1-motif	GGTTAA	1346	6	+	Arabidopsis thaliana
PgGRAS30	CGTCA-motif	CGTCA	704	5	-	Hordeum vulgare
PgGRAS30	CGTCA-motif	CGTCA	1032	5	+	Hordeum vulgare
PgGRAS30	CGTCA-motif	CGTCA	1077	5	-	Hordeum vulgare
PgGRAS30	TGACG-motif	TGACG	704	5	+	Hordeum vulgare
PgGRAS30	TGACG-motif	TGACG	1032	5	-	Hordeum vulgare
PgGRAS30	TGACG-motif	TGACG	1077	5	+	Hordeum vulgare
PgGRAS30	TCT-motif	TCTTAC	96	6	+	Arabidopsis thaliana
PgGRAS30	Box 4	ATTAAT	41	6	+	Petroselinum crispum
PgGRAS30	Box 4	ATTAAT	342	6	+	Petroselinum crispum
PgGRAS30	ARE	AAACCA	336	6	+	Zea mays
PgGRAS30	ARE	AAACCA	1049	6	+	Zea mays
PgGRAS30	ARE	AAACCA	1376	6	+	Zea mays
PgGRAS30	TCCC-motif	TCTCCCT	388	7	+	Spinacia oleracea
PgGRAS30	MRE	AACCTAA	537	7	+	Petroselinum crispum
PgGRAS31	MBS	CAACTG	893	6	+	Arabidopsis thaliana
PgGRAS31	GT1-motif	GGTTAA	358	6	-	Arabidopsis thaliana
PgGRAS31	TCT-motif	TCTTAC	155	6	+	Arabidopsis thaliana
PgGRAS31	Box 4	ATTAAT	128	6	+	Petroselinum crispum
PgGRAS31	GCN4_motif	TGAGTCA	1463	7	+	Oryza sativa
PgGRAS31	LTR	CCGAAA	647	6	+	Hordeum vulgare
PgGRAS31	LTR	CCGAAA	830	6	+	Hordeum vulgare
PgGRAS31	CAT-box	GCCACT	686	6	+	Arabidopsis thaliana
PgGRAS31	TC-rich repeats	ATTCTCTAAC	474	9	+	Nicotiana tabacum
PgGRAS31	ATCT-motif	AATCTAATCC	291	9	+	Pisum sativum
PgGRAS31	CCAAT-box	CAACGG	172	6	+	Hordeum vulgare
PgGRAS31	CCAAT-box	CAACGG	702	6	-	Hordeum vulgare
PgGRAS31	ARE	AAACCA	650	6	+	Zea mays
PgGRAS32	GARE-motif	TCTGTTG	438	7	-	Brassica oleracea
PgGRAS32	Box 4	ATTAAT	233	6	+	Petroselinum crispum
PgGRAS32	chs-CMA1a	TTACTTAA	36	8	+	Daucus carota
PgGRAS32	TCCC-motif	TCTCCCT	59	7	+	Spinacia oleracea
PgGRAS32	ATCT-motif	AATCTAATCC	87	9	-	Pisum sativum
PgGRAS32	CCAAT-box	CAACGG	574	6	+	Hordeum vulgare
PgGRAS32	ARE	AAACCA	678	6	-	Zea mays
PgGRAS32	MRE	AACCTAA	95	7	-	Petroselinum crispum
PgGRAS32	MBS	CAACTG	169	6	-	Arabidopsis thaliana
PgGRAS33	TC-rich repeats	GTTTTCTTAC	1207	9	-	Nicotiana tabacum
PgGRAS33	ARE	AAACCA	222	6	+	Zea mays
PgGRAS33	ARE	AAACCA	900	6	+	Zea mays
PgGRAS33	3-AF1 binding site	TAAGAGAGGAA	1281	10	+	Solanum tuberosum
PgGRAS33	ABRE	ACGTG	516	5	+	Arabidopsis thaliana
PgGRAS33	ABRE	ACGTG	630	5	+	Arabidopsis thaliana
PgGRAS33	G-box	CCACGTAA	514	8	-	Brassica napus
PgGRAS33	G-box	TACGTG	515	6	+	Arabidopsis thaliana
PgGRAS33	G-box	CCACGTAA	628	8	-	Brassica napus
PgGRAS33	G-box	TACGTG	629	6	+	Arabidopsis thaliana
PgGRAS33	Box 4	ATTAAT	1227	6	-	Petroselinum crispum
PgGRAS33	I-box	atGATAAGGTC	794	10	-	Helianthus annuus
PgGRAS33	I-box	TGATAATGT	795	9	-	Solanum tuberosum
PgGRAS33	TCT-motif	TCTTAC	331	6	-	Arabidopsis thaliana
PgGRAS33	CAT-box	GCCACT	105	6	-	Arabidopsis thaliana
PgGRAS33	Sp1	GGGCGG	528	6	+	Oryza sativa
PgGRAS33	chs-CMA2a	TCACTTGA	1181	8	+	Petroselinum crispum
PgGRAS34	CAT-box	GCCACT	309	6	-	Arabidopsis thaliana
PgGRAS34	MBS	CAACTG	465	6	-	Arabidopsis thaliana
PgGRAS34	Box 4	ATTAAT	162	6	+	Petroselinum crispum
PgGRAS34	Box 4	ATTAAT	198	6	+	Petroselinum crispum
PgGRAS34	Box 4	ATTAAT	269	6	+	Petroselinum crispum
PgGRAS34	Box 4	ATTAAT	273	6	+	Petroselinum crispum
PgGRAS34	Box 4	ATTAAT	301	6	+	Petroselinum crispum
PgGRAS34	Box 4	ATTAAT	397	6	+	Petroselinum crispum
PgGRAS34	Box 4	ATTAAT	721	6	+	Petroselinum crispum
PgGRAS34	Box 4	ATTAAT	725	6	+	Petroselinum crispum
PgGRAS34	Box 4	ATTAAT	812	6	-	Petroselinum crispum
PgGRAS34	Box 4	ATTAAT	910	6	-	Petroselinum crispum
PgGRAS34	TCT-motif	TCTTAC	128	6	-	Arabidopsis thaliana
PgGRAS34	TCT-motif	TCTTAC	752	6	-	Arabidopsis thaliana
PgGRAS34	TCT-motif	TCTTAC	1071	6	-	Arabidopsis thaliana
PgGRAS34	G-Box	CACGTT	135	6	-	Pisum sativum
PgGRAS34	TC-rich repeats	GTTTTCTTAC	128	9	-	Nicotiana tabacum
PgGRAS34	TC-rich repeats	GTTTTCTTAC	1071	9	-	Nicotiana tabacum
PgGRAS34	GATA-motif	AAGATAAGATT	358	10	+	Arabidopsis thaliana
PgGRAS34	circadian	CAAAGATATC	1453	9	+	Lycopersicon esculentum
PgGRAS34	ABRE	ACGTG	136	5	+	Arabidopsis thaliana
PgGRAS34	ABRE	ACGTG	259	5	+	Arabidopsis thaliana
PgGRAS34	ABRE	ACGTG	1030	5	+	Arabidopsis thaliana
PgGRAS34	G-box	TACGTG	258	6	+	Arabidopsis thaliana
PgGRAS34	G-box	TAACACGTAG	1028	9	-	Brassica oleracea
PgGRAS34	G-box	TACGTG	1029	6	+	Arabidopsis thaliana
PgGRAS34	GT1-motif	GGTTAA	76	6	-	Arabidopsis thaliana
PgGRAS34	GT1-motif	GGTTAA	1038	6	+	Arabidopsis thaliana
PgGRAS34	P-box	CCTTTTG	521	7	+	Oryza sativa
PgGRAS34	ARE	AAACCA	790	6	-	Zea mays
PgGRAS34	ARE	AAACCA	1462	6	+	Zea mays
PgGRAS34	TCCC-motif	TCTCCCT	1218	7	+	Spinacia oleracea
PgGRAS34	TCCC-motif	TCTCCCT	1401	7	+	Spinacia oleracea
PgGRAS34	MBSI	aaaAaaC(G/C)GTTA	77	10.5	-	Petunia hybrida
PgGRAS35	TCT-motif	TCTTAC	805	6	-	Arabidopsis thaliana
PgGRAS35	GT1-motif	GGTTAA	299	6	-	Arabidopsis thaliana
PgGRAS35	GT1-motif	GGTTAAT	865	7	+	Avena sativa
PgGRAS35	AE-box	AGAAACAA	771	8	-	Arabidopsis thaliana
PgGRAS35	G-box	CACGAC	1085	6	+	Zea mays
PgGRAS35	RY-element	CATGCATG	708	8	+	Helianthus annuus
PgGRAS35	TGACG-motif	TGACG	1145	5	-	Hordeum vulgare
PgGRAS35	MRE	AACCTAA	862	7	-	Petroselinum crispum
PgGRAS35	Box 4	ATTAAT	549	6	+	Petroselinum crispum
PgGRAS35	circadian	CAAAGATATC	651	9	+	Lycopersicon esculentum
PgGRAS35	CGTCA-motif	CGTCA	1145	5	+	Hordeum vulgare
PgGRAS35	ARE	AAACCA	875	6	-	Zea mays
PgGRAS35	TCCC-motif	TCTCCCT	1448	7	-	Spinacia oleracea
PgGRAS36	GT1-motif	GGTTAA	1263	6	+	Arabidopsis thaliana
PgGRAS36	TCT-motif	TCTTAC	308	6	-	Arabidopsis thaliana
PgGRAS36	I-box	TGATAATGT	1282	9	-	Solanum tuberosum
PgGRAS36	Box 4	ATTAAT	336	6	+	Petroselinum crispum
PgGRAS36	Box 4	ATTAAT	636	6	+	Petroselinum crispum
PgGRAS36	Box 4	ATTAAT	1210	6	-	Petroselinum crispum
PgGRAS36	ARE	AAACCA	414	6	-	Zea mays
PgGRAS36	HD-Zip 1	CAAT(A/T)ATTG	672	8.5	+	Arabidopsis thaliana
PgGRAS36	HD-Zip 1	CAAT(A/T)ATTG	720	8.5	+	Arabidopsis thaliana
PgGRAS36	TCA-element	CCATCTTTTT	1424	9	-	Nicotiana tabacum
PgGRAS36	G-box	TACGTG	749	6	-	Arabidopsis thaliana
PgGRAS36	3-AF1 binding site	TAAGAGAGGAA	281	10	-	Solanum tuberosum
PgGRAS36	AE-box	AGAAACTT	195	8	+	Arabidopsis thaliana
PgGRAS36	AE-box	AGAAACAA	359	8	+	Arabidopsis thaliana
PgGRAS36	Pc-CMA2b	AGATAATACCCTTTA	101	14	+	Spinacia oleracea
PgGRAS36	ABRE	ACGTG	690	5	+	Arabidopsis thaliana
PgGRAS36	ABRE	ACGTG	749	5	-	Arabidopsis thaliana
PgGRAS36	G-Box	CACGTT	689	6	-	Pisum sativum
PgGRAS36	P-box	CCTTTTG	1258	7	-	Oryza sativa
PgGRAS37	G-Box	CACGTG	986	6	-	Pisum sativum
PgGRAS37	AE-box	AGAAACAA	375	8	+	Arabidopsis thaliana
PgGRAS37	MSA-like	(T/C)C(T/C)AACGG(T/C)(T/C)A	951	9	+	Catharanthus roseus
PgGRAS37	MSA-like	(T/C)C(T/C)AACGG(T/C)(T/C)A	1122	9	+	Catharanthus roseus
PgGRAS37	MRE	AACCTAA	143	7	-	Petroselinum crispum
PgGRAS37	I-box	TGATAATGT	940	9	+	Solanum tuberosum
PgGRAS37	CCAAT-box	CAACGG	953	6	+	Hordeum vulgare
PgGRAS37	CCAAT-box	CAACGG	1097	6	+	Hordeum vulgare
PgGRAS37	CCAAT-box	CAACGG	1124	6	+	Hordeum vulgare
PgGRAS37	G-box	CACGTG	986	6	-	Arabidopsis thaliana
PgGRAS37	G-box	TACGTG	997	6	+	Arabidopsis thaliana
PgGRAS37	chs-CMA2c	ATATACGTGAAGG	1329	12	-	Daucus carota
PgGRAS37	Box 4	ATTAAT	46	6	+	Petroselinum crispum
PgGRAS37	Box 4	ATTAAT	526	6	+	Petroselinum crispum
PgGRAS37	Box 4	ATTAAT	566	6	+	Petroselinum crispum
PgGRAS37	TCT-motif	TCTTAC	908	6	+	Arabidopsis thaliana
PgGRAS37	ABRE	CACGTG	986	6	-	Arabidopsis thaliana
PgGRAS37	ABRE	ACGTG	987	5	+	Arabidopsis thaliana
PgGRAS37	ABRE	ACGTG	998	5	+	Arabidopsis thaliana
PgGRAS37	TCCC-motif	TCTCCCT	1038	7	+	Spinacia oleracea
PgGRAS37	ARE	AAACCA	1367	6	-	Zea mays
PgGRAS38	GARE-motif	TCTGTTG	364	7	+	Brassica oleracea
PgGRAS38	AuxRR-core	GGTCCAT	1134	7	+	Nicotiana tabacum
PgGRAS38	MBS	CAACTG	427	6	+	Arabidopsis thaliana
PgGRAS38	MBS	CAACTG	1055	6	+	Arabidopsis thaliana
PgGRAS38	CAT-box	GCCACT	272	6	-	Arabidopsis thaliana
PgGRAS38	CAT-box	GCCACT	375	6	+	Arabidopsis thaliana
PgGRAS38	CAT-box	GCCACT	636	6	+	Arabidopsis thaliana
PgGRAS38	CGTCA-motif	CGTCA	646	5	+	Hordeum vulgare
PgGRAS38	CGTCA-motif	CGTCA	724	5	-	Hordeum vulgare
PgGRAS38	GTGGC-motif	CATCGTGTGGC	786	10	+	Arabidopsis thaliana
PgGRAS38	TCA-element	CCATCTTTTT	1031	10	-	Nicotiana tabacum
PgGRAS38	TCA-element	CCATCTTTTT	1137	9	+	Nicotiana tabacum
PgGRAS38	ABRE	ACGTG	4	5	-	Arabidopsis thaliana
PgGRAS38	ABRE	CACGTG	912	6	-	Arabidopsis thaliana
PgGRAS38	ABRE	ACGTG	913	5	+	Arabidopsis thaliana
PgGRAS38	LTR	CCGAAA	1232	6	-	Hordeum vulgare
PgGRAS38	G-box	TACGTG	4	6	-	Arabidopsis thaliana
PgGRAS38	G-box	CACGTG	912	6	-	Arabidopsis thaliana
PgGRAS38	TGACG-motif	TGACG	646	5	-	Hordeum vulgare
PgGRAS38	TGACG-motif	TGACG	724	5	+	Hordeum vulgare
PgGRAS38	G-Box	CACGTG	912	6	-	Pisum sativum
PgGRAS38	GT1-motif	GGTTAA	996	6	+	Arabidopsis thaliana
PgGRAS38	GT1-motif	GGTTAA	1021	6	-	Arabidopsis thaliana
PgGRAS38	GT1-motif	GGTTAA	1395	6	+	Arabidopsis thaliana
PgGRAS39	circadian	CAAAGATATC	518	9	+	Lycopersicon esculentum
PgGRAS39	ACE	CTAACGTATT	337	9	+	Petroselinum crispum
PgGRAS39	ACE	CTAACGTATT	1080	9	+	Petroselinum crispum
PgGRAS39	Box 4	ATTAAT	461	6	+	Petroselinum crispum
PgGRAS39	Box 4	ATTAAT	608	6	+	Petroselinum crispum
PgGRAS39	CCAAT-box	CAACGG	701	6	-	Hordeum vulgare
PgGRAS39	CCAAT-box	CAACGG	869	6	-	Hordeum vulgare
PgGRAS39	ABRE	ACGTG	245	5	+	Arabidopsis thaliana
PgGRAS39	ABRE	ACGTG	1346	5	-	Arabidopsis thaliana
PgGRAS39	LAMP-element	CTTTATCA	58	8	-	Pisum sativum
PgGRAS39	LAMP-element	CTTTATCA	85	8	-	Pisum sativum
PgGRAS39	MBSI	TTTTTACGGTTA	1292	11	-	Petunia hybrida
PgGRAS39	MSA-like	(T/C)C(T/C)AACGG(T/C)(T/C)A	698	8.5	-	Catharanthus roseus
PgGRAS39	ARE	AAACCA	52	6	-	Zea mays
PgGRAS39	ARE	AAACCA	212	6	-	Zea mays
PgGRAS39	ARE	AAACCA	217	6	-	Zea mays
PgGRAS39	ARE	AAACCA	442	6	-	Zea mays
PgGRAS39	G-box	TACGTG	244	6	+	Arabidopsis thaliana
PgGRAS39	G-box	CACGTC	1346	6	+	Zea mays
PgGRAS39	LTR	CCGAAA	136	6	-	Hordeum vulgare
PgGRAS39	MRE	AACCTAA	1077	7	+	Petroselinum crispum
PgGRAS40	CAT-box	GCCACT	13	6	+	Arabidopsis thaliana
PgGRAS40	TC-rich repeats	GTTTTCTTAC	943	9	-	Nicotiana tabacum
PgGRAS40	LTR	CCGAAA	1132	6	-	Hordeum vulgare
PgGRAS40	GARE-motif	TCTGTTG	778	7	+	Brassica oleracea
PgGRAS40	MBS	CAACTG	1183	6	+	Arabidopsis thaliana
PgGRAS40	MBS	CAACTG	1262	6	-	Arabidopsis thaliana
PgGRAS40	ARE	AAACCA	827	6	-	Zea mays
PgGRAS40	G-box	CACGAC	468	6	+	Zea mays
PgGRAS40	TGACG-motif	TGACG	393	5	+	Hordeum vulgare
PgGRAS40	CGTCA-motif	CGTCA	393	5	-	Hordeum vulgare
PgGRAS40	GCN4_motif	TGAGTCA	418	7	+	Oryza sativa
PgGRAS40	Box 4	ATTAAT	755	6	-	Petroselinum crispum
PgGRAS40	Box 4	ATTAAT	994	6	-	Petroselinum crispum
PgGRAS40	Box 4	ATTAAT	1126	6	-	Petroselinum crispum
PgGRAS40	ACE	GACACGTATG	697	9	+	Petroselinum crispum
PgGRAS40	ATC-motif	AGTAATCT	208	8	+	Spinacia oleracea
PgGRAS41	LTR	CCGAAA	452	6	+	Hordeum vulgare
PgGRAS41	RY-element	CATGCATG	733	8	+	Helianthus annuus
PgGRAS41	RY-element	CATGCATG	853	8	-	Helianthus annuus
PgGRAS41	ARE	AAACCA	231	6	-	Zea mays
PgGRAS41	ARE	AAACCA	803	6	+	Zea mays
PgGRAS41	TC-rich repeats	ATTCTCTAAC	509	9	+	Nicotiana tabacum
PgGRAS41	P-box	CCTTTTG	141	7	+	Oryza sativa
PgGRAS41	GCN4_motif	TGAGTCA	763	7	+	Oryza sativa
PgGRAS41	GT1-motif	GGTTAA	46	6	+	Arabidopsis thaliana
PgGRAS41	GT1-motif	GGTTAAT	1228	7	+	Avena sativa
PgGRAS41	ABRE	ACGTG	72	5	-	Arabidopsis thaliana
PgGRAS41	ABRE	ACGTG	1253	5	+	Arabidopsis thaliana
PgGRAS41	Box 4	ATTAAT	239	6	+	Petroselinum crispum
PgGRAS41	Box 4	ATTAAT	243	6	+	Petroselinum crispum
PgGRAS41	Box 4	ATTAAT	295	6	+	Petroselinum crispum
PgGRAS41	Box 4	ATTAAT	353	6	+	Petroselinum crispum
PgGRAS41	Box 4	ATTAAT	654	6	+	Petroselinum crispum
PgGRAS41	Box 4	ATTAAT	942	6	-	Petroselinum crispum
PgGRAS41	Box 4	ATTAAT	999	6	-	Petroselinum crispum
PgGRAS41	Box 4	ATTAAT	1003	6	-	Petroselinum crispum
PgGRAS41	Box 4	ATTAAT	1118	6	-	Petroselinum crispum
PgGRAS41	Box 4	ATTAAT	1129	6	-	Petroselinum crispum
PgGRAS41	AE-box	AGAAACAA	680	8	+	Arabidopsis thaliana
PgGRAS41	MBS	CAACTG	759	6	-	Arabidopsis thaliana
PgGRAS41	G-box	CCACGTAA	71	8	+	Brassica napus
PgGRAS41	G-box	TACGTG	72	6	-	Arabidopsis thaliana
PgGRAS41	G-box	TACGTG	1252	6	+	Arabidopsis thaliana
PgGRAS42	GARE-motif	TCTGTTG	97	7	+	Brassica oleracea
PgGRAS42	TCT-motif	TCTTAC	685	6	+	Arabidopsis thaliana
PgGRAS42	TCT-motif	TCTTAC	786	6	+	Arabidopsis thaliana
PgGRAS42	TGACG-motif	TGACG	435	5	+	Hordeum vulgare
PgGRAS42	GCN4_motif	TGAGTCA	227	7	-	Oryza sativa
PgGRAS42	GCN4_motif	TGAGTCA	661	7	+	Oryza sativa
PgGRAS42	TCCC-motif	TCTCCCT	1448	7	-	Spinacia oleracea
PgGRAS42	CGTCA-motif	CGTCA	435	5	-	Hordeum vulgare
PgGRAS42	GA-motif	ATAGATAA	447	8	-	Arabidopsis thaliana
PgGRAS42	ARE	AAACCA	173	6	-	Zea mays
PgGRAS42	Box 4	ATTAAT	532	6	+	Petroselinum crispum
PgGRAS42	Box 4	ATTAAT	544	6	+	Petroselinum crispum
PgGRAS42	Box 4	ATTAAT	552	6	+	Petroselinum crispum
PgGRAS42	Box 4	ATTAAT	1264	6	-	Petroselinum crispum
PgGRAS42	Box 4	ATTAAT	1282	6	-	Petroselinum crispum
PgGRAS42	Box 4	ATTAAT	1338	6	-	Petroselinum crispum
PgGRAS42	TCA-element	CCATCTTTTT	647	9	-	Nicotiana tabacum
PgGRAS42	GATA-motif	AAGATAAGATT	772	10	-	Arabidopsis thaliana
PgGRAS42	LAMP-element	CTTTATCA	1371	8	+	Pisum sativum
PgGRAS42	AE-box	AGAAACAA	1197	8	+	Arabidopsis thaliana
PgGRAS43	AE-box	AGAAACAA	701	8	+	Arabidopsis thaliana
PgGRAS43	TC-rich repeats	ATTCTCTAAC	594	9	-	Nicotiana tabacum
PgGRAS43	TCT-motif	TCTTAC	220	6	-	Arabidopsis thaliana
PgGRAS43	ARE	AAACCA	1125	6	+	Zea mays
PgGRAS43	AuxRR-core	GGTCCAT	56	7	-	Nicotiana tabacum
PgGRAS43	Box 4	ATTAAT	162	6	+	Petroselinum crispum
PgGRAS43	Box 4	ATTAAT	998	6	-	Petroselinum crispum
PgGRAS43	Box 4	ATTAAT	1167	6	-	Petroselinum crispum
PgGRAS43	Box 4	ATTAAT	1336	6	-	Petroselinum crispum
PgGRAS44	Box 4	ATTAAT	315	6	+	Petroselinum crispum
PgGRAS44	RY-element	CATGCATG	1373	8	-	Helianthus annuus
PgGRAS44	GATA-motif	GATAGGA	409	7	-	Arabidopsis thaliana
PgGRAS44	ARE	AAACCA	1135	6	+	Zea mays
PgGRAS44	ARE	AAACCA	1157	6	-	Zea mays
PgGRAS44	AuxRR-core	GGTCCAT	431	7	-	Nicotiana tabacum
PgGRAS44	MBS	CAACTG	501	6	+	Arabidopsis thaliana
PgGRAS44	GARE-motif	TCTGTTG	721	7	-	Brassica oleracea
PgGRAS44	GT1-motif	GGTTAA	1149	6	-	Arabidopsis thaliana
PgGRAS44	GT1-motif	GGTTAA	1176	6	-	Arabidopsis thaliana
PgGRAS45	G-box	CACGAC	675	6	-	Zea mays
PgGRAS45	TCA-element	CCATCTTTTT	1458	9	+	Nicotiana tabacum
PgGRAS45	Box 4	ATTAAT	367	6	+	Petroselinum crispum
PgGRAS45	Box 4	ATTAAT	391	6	+	Petroselinum crispum
PgGRAS45	Box 4	ATTAAT	857	6	-	Petroselinum crispum
PgGRAS45	LTR	CCGAAA	771	6	-	Hordeum vulgare
PgGRAS45	AACA_motif	TAACAAACTCCA	2	11	+	Oryza sativa
PgGRAS45	TGA-element	AACGAC	521	6	-	Brassica oleracea
PgGRAS45	MBSI	aaaAaaC(G/C)GTTA	1304	10.5	+	Petunia hybrida
PgGRAS45	MBS	CAACTG	1202	6	-	Arabidopsis thaliana
PgGRAS45	TCCC-motif	TCTCCCT	1248	7	+	Spinacia oleracea
PgGRAS45	ARE	AAACCA	780	6	+	Zea mays
PgGRAS45	ARE	AAACCA	1119	6	+	Zea mays
PgGRAS46	MBS	CAACTG	774	6	+	Arabidopsis thaliana
PgGRAS46	ATCT-motif	AATCTAATCC	1184	9	+	Pisum sativum
PgGRAS46	AE-box	AGAAACAA	513	8	+	Arabidopsis thaliana
PgGRAS46	AE-box	AGAAACAA	806	8	+	Arabidopsis thaliana
PgGRAS46	TGA-element	AACGAC	236	6	-	Brassica oleracea
PgGRAS46	TGA-element	AACGAC	519	6	+	Brassica oleracea
PgGRAS46	TC-rich repeats	GTTTTCTTAC	72	9	-	Nicotiana tabacum
PgGRAS46	G-box	TACGTG	100	6	-	Arabidopsis thaliana
PgGRAS46	G-box	TACGTG	355	6	-	Arabidopsis thaliana
PgGRAS46	G-box	CACGAC	745	6	-	Zea mays
PgGRAS46	Box 4	ATTAAT	109	6	+	Petroselinum crispum
PgGRAS46	Box 4	ATTAAT	1046	6	-	Petroselinum crispum
PgGRAS46	Box 4	ATTAAT	1050	6	-	Petroselinum crispum
PgGRAS46	Box 4	ATTAAT	1229	6	-	Petroselinum crispum
PgGRAS46	Box 4	ATTAAT	1483	6	-	Petroselinum crispum
PgGRAS46	TATC-box	TATCCCA	1424	7	+	Oryza sativa
PgGRAS46	LTR	CCGAAA	1097	6	+	Hordeum vulgare
PgGRAS46	ABRE	ACGTG	100	5	-	Arabidopsis thaliana
PgGRAS46	ABRE	ACGTG	355	5	-	Arabidopsis thaliana
PgGRAS46	TCT-motif	TCTTAC	1390	6	+	Arabidopsis thaliana
PgGRAS46	GARE-motif	TCTGTTG	783	7	-	Brassica oleracea
PgGRAS47	AE-box	AGAAACAA	187	8	-	Arabidopsis thaliana
PgGRAS47	P-box	CCTTTTG	984	7	+	Oryza sativa
PgGRAS47	GCN4_motif	TGAGTCA	894	7	-	Oryza sativa
PgGRAS47	ACE	GACACGTATG	1212	9	+	Petroselinum crispum
PgGRAS47	CGTCA-motif	CGTCA	13	5	+	Hordeum vulgare
PgGRAS47	G-Box	CACGTT	594	6	+	Pisum sativum
PgGRAS47	MRE	AACCTAA	198	7	-	Petroselinum crispum
PgGRAS47	MBS	CAACTG	554	6	-	Arabidopsis thaliana
PgGRAS47	MBS	CAACTG	770	6	+	Arabidopsis thaliana
PgGRAS47	MBS	CAACTG	831	6	+	Arabidopsis thaliana
PgGRAS47	MBS	CAACTG	899	6	+	Arabidopsis thaliana
PgGRAS47	TCCC-motif	TCTCCCT	1135	7	+	Spinacia oleracea
PgGRAS47	Box 4	ATTAAT	58	6	+	Petroselinum crispum
PgGRAS47	Box 4	ATTAAT	1169	6	-	Petroselinum crispum
PgGRAS47	ABRE	ACGTG	594	5	-	Arabidopsis thaliana
PgGRAS48	TATC-box	TATCCCA	476	7	+	Oryza sativa
PgGRAS48	TCA-element	CCATCTTTTT	736	9	-	Nicotiana tabacum
PgGRAS48	TCA-element	CCATCTTTTT	1426	9	+	Nicotiana tabacum
PgGRAS48	AE-box	AGAAACAA	367	8	+	Arabidopsis thaliana
PgGRAS48	AE-box	AGAAACAA	1486	8	+	Arabidopsis thaliana
PgGRAS48	GA-motif	ATAGATAA	962	8	-	Arabidopsis thaliana
PgGRAS48	Box 4	ATTAAT	50	6	+	Petroselinum crispum
PgGRAS48	Box 4	ATTAAT	951	6	-	Petroselinum crispum
PgGRAS48	CAT-box	GCCACT	312	6	+	Arabidopsis thaliana
PgGRAS49	AE-box	AGAAACTT	1307	8	+	Arabidopsis thaliana
PgGRAS49	GCN4_motif	TGAGTCA	681	7	+	Oryza sativa
PgGRAS49	ARE	AAACCA	1417	6	-	Zea mays
PgGRAS49	Box 4	ATTAAT	251	6	+	Petroselinum crispum
PgGRAS49	Box 4	ATTAAT	255	6	+	Petroselinum crispum
PgGRAS49	Box 4	ATTAAT	539	6	+	Petroselinum crispum
PgGRAS49	Box 4	ATTAAT	697	6	+	Petroselinum crispum
PgGRAS49	Box 4	ATTAAT	922	6	-	Petroselinum crispum
PgGRAS49	P-box	CCTTTTG	821	7	-	Oryza sativa
PgGRAS49	GTGGC-motif	GATTCTGTGGC	704	10	-	Spinacia oleracea
PgGRAS49	GT1-motif	GGTTAAT	273	7	+	Avena sativa
PgGRAS49	GT1-motif	GGTTAA	383	6	-	Arabidopsis thaliana
PgGRAS49	GT1-motif	GGTTAA	557	6	-	Arabidopsis thaliana
PgGRAS50	WUN-motif	AAATTTCCT	898	9	+	Brassica oleracea
PgGRAS50	I-box	AGATAAGG	538	8	+	Triticum aestivum
PgGRAS50	I-box	TGATAATGT	982	9	+	Solanum tuberosum
PgGRAS50	TGA-element	AACGAC	1388	6	+	Brassica oleracea
PgGRAS50	MBS	CAACTG	1464	6	+	Arabidopsis thaliana
PgGRAS50	3-AF1 binding site	TAAGAGAGGAA	723	10	+	Solanum tuberosum
PgGRAS50	GA-motif	ATAGATAA	106	8	+	Arabidopsis thaliana
PgGRAS50	ATC-motif	AGTAATCT	821	8	+	Spinacia oleracea
PgGRAS50	GATA-motif	AAGATAAGATT	112	10	-	Arabidopsis thaliana
PgGRAS50	GATA-motif	GATAGGG	477	7	-	Pisum sativum
PgGRAS50	Box 4	ATTAAT	44	6	+	Petroselinum crispum
PgGRAS50	Box 4	ATTAAT	100	6	+	Petroselinum crispum
PgGRAS50	Box 4	ATTAAT	758	6	-	Petroselinum crispum
PgGRAS50	Box 4	ATTAAT	839	6	-	Petroselinum crispum
PgGRAS51	ARE	AAACCA	339	6	+	Zea mays
PgGRAS51	ARE	AAACCA	896	6	+	Zea mays
PgGRAS51	MBS	CAACTG	75	6	+	Arabidopsis thaliana
PgGRAS51	MBS	CAACTG	85	6	+	Arabidopsis thaliana
PgGRAS51	MBS	CAACTG	343	6	-	Arabidopsis thaliana
PgGRAS51	MBS	CAACTG	421	6	+	Arabidopsis thaliana
PgGRAS51	G-box	CACGAC	613	6	+	Zea mays
PgGRAS51	TC-rich repeats	GTTTTCTTAC	1212	9	+	Nicotiana tabacum
PgGRAS51	Box 4	ATTAAT	4	6	+	Petroselinum crispum
PgGRAS51	Box 4	ATTAAT	251	6	+	Petroselinum crispum
PgGRAS51	Box 4	ATTAAT	302	6	+	Petroselinum crispum
PgGRAS51	Box 4	ATTAAT	401	6	+	Petroselinum crispum
PgGRAS51	Box 4	ATTAAT	491	6	+	Petroselinum crispum
PgGRAS51	Box 4	ATTAAT	580	6	+	Petroselinum crispum
PgGRAS51	Box 4	ATTAAT	1057	6	-	Petroselinum crispum
PgGRAS51	Box 4	ATTAAT	1069	6	-	Petroselinum crispum
PgGRAS51	Box 4	ATTAAT	1073	6	-	Petroselinum crispum
PgGRAS51	Box 4	ATTAAT	1077	6	-	Petroselinum crispum
PgGRAS51	Box 4	ATTAAT	1081	6	-	Petroselinum crispum
PgGRAS51	Box 4	ATTAAT	1220	6	-	Petroselinum crispum
PgGRAS51	chs-CMA1a	TTACTTAA	585	8	-	Daucus carota
PgGRAS51	TGACG-motif	TGACG	998	5	-	Hordeum vulgare
PgGRAS51	GT1-motif	GGTTAAT	1467	7	-	Avena sativa
PgGRAS51	GT1-motif	GGTTAA	1468	6	-	Arabidopsis thaliana
PgGRAS51	TGA-element	AACGAC	171	6	+	Brassica oleracea
PgGRAS51	CGTCA-motif	CGTCA	998	5	+	Hordeum vulgare
PgGRAS51	TATC-box	TATCCCA	883	7	+	Oryza sativa
PgGRAS52	ABRE	ACGTG	1114	5	+	Arabidopsis thaliana
PgGRAS52	G-Box	CACGTT	1113	6	-	Pisum sativum
PgGRAS52	Box 4	ATTAAT	770	6	-	Petroselinum crispum
PgGRAS52	ARE	AAACCA	869	6	-	Zea mays
PgGRAS52	TGA-element	AACGAC	845	6	-	Brassica oleracea
PgGRAS52	TATC-box	TATCCCA	462	7	-	Oryza sativa
PgGRAS52	GATA-motif	GATAGGA	191	7	+	Arabidopsis thaliana
PgGRAS52	GARE-motif	TCTGTTG	996	7	-	Brassica oleracea
PgGRAS52	ATCT-motif	AATCTAATCC	216	9	+	Pisum sativum
PgGRAS52	CAT-box	GCCACT	1142	6	-	Arabidopsis thaliana
PgGRAS52	AuxRR-core	GGTCCAT	300	7	-	Nicotiana tabacum
PgGRAS53	G-box	CACGTC	258	6	-	Zea mays
PgGRAS53	G-box	TACGTG	750	6	+	Arabidopsis thaliana
PgGRAS53	CGTCA-motif	CGTCA	453	5	-	Hordeum vulgare
PgGRAS53	ABRE	ACGTG	259	5	+	Arabidopsis thaliana
PgGRAS53	ABRE	ACGTG	751	5	+	Arabidopsis thaliana
PgGRAS53	TGACG-motif	TGACG	453	5	+	Hordeum vulgare
PgGRAS53	G-Box	TCCACATGGCA	407	10	+	Triticum aestivum
PgGRAS53	Box 4	ATTAAT	852	6	-	Petroselinum crispum
PgGRAS53	ARE	AAACCA	544	6	+	Zea mays
PgGRAS54	AE-box	AGAAACTT	1319	8	+	Arabidopsis thaliana
PgGRAS54	TC-rich repeats	GTTTTCTTAC	12	9	+	Nicotiana tabacum
PgGRAS54	TC-rich repeats	ATTCTCTAAC	1013	10	-	Nicotiana tabacum
PgGRAS54	MBS	CAACTG	1360	6	+	Arabidopsis thaliana
PgGRAS54	MBS	CAACTG	1486	6	+	Arabidopsis thaliana
PgGRAS54	TCT-motif	TCTTAC	16	6	+	Arabidopsis thaliana
PgGRAS54	TCT-motif	TCTTAC	1156	6	+	Arabidopsis thaliana
PgGRAS54	Box 4	ATTAAT	625	6	+	Petroselinum crispum
PgGRAS54	Box 4	ATTAAT	1072	6	-	Petroselinum crispum
PgGRAS54	TCA-element	CCATCTTTTT	1387	9	-	Nicotiana tabacum
PgGRAS54	ARE	AAACCA	924	6	+	Zea mays
PgGRAS54	chs-CMA1a	TTACTTAA	1206	8	+	Daucus carota
PgGRAS55	G-box	CACGAC	73	6	-	Zea mays
PgGRAS55	TATC-box	TATCCCA	734	7	-	Oryza sativa
PgGRAS55	ACE	CTAACGTATT	184	10	+	Petroselinum crispum
PgGRAS55	TGACG-motif	TGACG	207	5	+	Hordeum vulgare
PgGRAS55	TGACG-motif	TGACG	535	5	+	Hordeum vulgare
PgGRAS55	TGACG-motif	TGACG	582	5	-	Hordeum vulgare
PgGRAS55	TGA-box	TGACGTAA	579	8	-	Glycine max
PgGRAS55	MRE	AACCTAA	181	7	+	Petroselinum crispum
PgGRAS55	TC-rich repeats	ATTCTCTAAC	296	9	-	Nicotiana tabacum
PgGRAS55	TCA-element	CCATCTTTTT	89	9	+	Nicotiana tabacum
PgGRAS55	TCA-element	CCATCTTTTT	1337	9	-	Nicotiana tabacum
PgGRAS55	Box 4	ATTAAT	317	6	+	Petroselinum crispum
PgGRAS55	Box 4	ATTAAT	517	6	+	Petroselinum crispum
PgGRAS55	P-box	CCTTTTG	1451	7	+	Oryza sativa
PgGRAS55	AT1-motif	AATTATTTTTTATT	124	13	-	Solanum tuberosum
PgGRAS55	TGA-element	AACGAC	293	6	-	Brassica oleracea
PgGRAS55	TGA-element	AACGAC	610	6	+	Brassica oleracea
PgGRAS55	CGTCA-motif	CGTCA	207	5	-	Hordeum vulgare
PgGRAS55	CGTCA-motif	CGTCA	535	5	-	Hordeum vulgare
PgGRAS55	CGTCA-motif	CGTCA	582	5	+	Hordeum vulgare
PgGRAS55	ATCT-motif	AATCTAATCC	148	9	+	Pisum sativum
PgGRAS55	CCAAT-box	CAACGG	1208	6	-	Hordeum vulgare
PgGRAS56	ABRE	ACGTG	499	5	-	Arabidopsis thaliana
PgGRAS56	TGA-element	AACGAC	1211	6	-	Brassica oleracea
PgGRAS56	GATA-motif	AAGGATAAGG	950	9	-	Solanum tuberosum
PgGRAS56	GATA-motif	AAGATAAGATT	1034	10	+	Arabidopsis thaliana
PgGRAS56	GATA-motif	AAGATAAGATT	1375	10	-	Arabidopsis thaliana
PgGRAS56	circadian	CAAAGATATC	116	9	+	Lycopersicon esculentum
PgGRAS56	Box 4	ATTAAT	303	6	+	Petroselinum crispum
PgGRAS56	Box 4	ATTAAT	349	6	+	Petroselinum crispum
PgGRAS56	Box 4	ATTAAT	1042	6	-	Petroselinum crispum
PgGRAS56	Box 4	ATTAAT	1101	6	-	Petroselinum crispum
PgGRAS56	Box 4	ATTAAT	1142	6	-	Petroselinum crispum
PgGRAS56	Box 4	ATTAAT	1270	6	-	Petroselinum crispum
PgGRAS56	Box 4	ATTAAT	1372	6	-	Petroselinum crispum
PgGRAS56	ARE	AAACCA	1179	6	+	Zea mays
PgGRAS56	ARE	AAACCA	1332	6	+	Zea mays
PgGRAS56	G-box	CACGTC	499	6	+	Zea mays
PgGRAS56	chs-CMA1a	TTACTTAA	513	8	+	Daucus carota
PgGRAS56	CGTCA-motif	CGTCA	1422	5	+	Hordeum vulgare
PgGRAS57	MBS	CAACTG	211	6	-	Arabidopsis thaliana
PgGRAS57	MBS	CAACTG	725	6	+	Arabidopsis thaliana
PgGRAS57	MBS	CAACTG	1456	6	-	Arabidopsis thaliana
PgGRAS57	Box 4	ATTAAT	1316	6	-	Petroselinum crispum
PgGRAS57	MRE	AACCTAA	575	7	-	Petroselinum crispum
PgGRAS57	MRE	AACCTAA	779	7	-	Petroselinum crispum
PgGRAS57	ABRE	ACGTG	280	5	+	Arabidopsis thaliana
PgGRAS57	ARE	AAACCA	775	6	-	Zea mays
PgGRAS57	GT1-motif	GGTTAA	514	6	+	Arabidopsis thaliana
PgGRAS57	TCT-motif	TCTTAC	63	6	+	Arabidopsis thaliana
PgGRAS57	TCT-motif	TCTTAC	252	6	+	Arabidopsis thaliana
PgGRAS57	G-box	CACGAC	852	6	+	Zea mays
PgGRAS57	GATA-motif	AAGGATAAGG	699	9	-	Solanum tuberosum
PgGRAS57	G-Box	CACGTT	279	6	-	Pisum sativum
PgGRAS58	TC-rich repeats	GTTTTCTTAC	916	9	+	Nicotiana tabacum
PgGRAS58	GT1-motif	GGTTAA	258	6	-	Arabidopsis thaliana
PgGRAS58	ABRE	ACGTG	493	5	-	Arabidopsis thaliana
PgGRAS58	TCCC-motif	TCTCCCT	1313	7	+	Spinacia oleracea
PgGRAS58	CGTCA-motif	CGTCA	112	5	-	Hordeum vulgare
PgGRAS58	CGTCA-motif	CGTCA	1053	5	-	Hordeum vulgare
PgGRAS58	CGTCA-motif	CGTCA	1191	5	-	Hordeum vulgare
PgGRAS58	G-box	CACGTC	493	6	+	Zea mays
PgGRAS58	ATCT-motif	AATCTAATCC	138	9	+	Pisum sativum
PgGRAS58	MRE	AACCTAA	1181	7	+	Petroselinum crispum
PgGRAS58	TGACG-motif	TGACG	112	5	+	Hordeum vulgare
PgGRAS58	TGACG-motif	TGACG	1053	5	+	Hordeum vulgare
PgGRAS58	TGACG-motif	TGACG	1191	5	+	Hordeum vulgare
PgGRAS58	TCA-element	CCATCTTTTT	995	9	+	Nicotiana tabacum
PgGRAS58	ARE	AAACCA	214	6	-	Zea mays
PgGRAS58	ARE	AAACCA	746	6	-	Zea mays
PgGRAS58	ARE	AAACCA	935	6	+	Zea mays
PgGRAS58	ARE	AAACCA	1380	6	-	Zea mays
PgGRAS59	Box 4	ATTAAT	606	6	+	Petroselinum crispum
PgGRAS59	ATCT-motif	AATCTAATCC	727	9	-	Pisum sativum
PgGRAS59	MBS	CAACTG	796	6	+	Arabidopsis thaliana
PgGRAS59	TGACG-motif	TGACG	1094	5	+	Hordeum vulgare
PgGRAS59	GATA-motif	GATAGGG	195	7	-	Pisum sativum
PgGRAS59	GATA-motif	AAGATAAGATT	726	10	+	Arabidopsis thaliana
PgGRAS59	GARE-motif	TCTGTTG	1361	7	-	Brassica oleracea
PgGRAS59	TGA-element	AACGAC	1261	6	-	Brassica oleracea
PgGRAS59	circadian	CAAAGATATC	1156	9	-	Lycopersicon esculentum
PgGRAS59	circadian	CAAAGATATC	1326	9	+	Lycopersicon esculentum
PgGRAS59	CGTCA-motif	CGTCA	1094	5	-	Hordeum vulgare
PgGRAS59	TCT-motif	TCTTAC	160	6	+	Arabidopsis thaliana
PgGRAS60	P-box	CCTTTTG	835	7	+	Oryza sativa
PgGRAS60	ATC-motif	AGCTATCCA	206	9	-	Arabidopsis thaliana
PgGRAS60	chs-CMA1a	TTACTTAA	153	8	-	Daucus carota
PgGRAS60	LTR	CCGAAA	818	6	+	Hordeum vulgare
PgGRAS60	LTR	CCGAAA	1137	6	+	Hordeum vulgare
PgGRAS60	GCN4_motif	TGAGTCA	1041	7	+	Oryza sativa
PgGRAS60	MBS	CAACTG	419	6	+	Arabidopsis thaliana
PgGRAS60	Box 4	ATTAAT	939	6	-	Petroselinum crispum
PgGRAS60	Box 4	ATTAAT	978	6	-	Petroselinum crispum
PgGRAS60	Box 4	ATTAAT	1006	6	-	Petroselinum crispum
PgGRAS60	Box 4	ATTAAT	1494	6	-	Petroselinum crispum
PgGRAS61	P-box	CCTTTTG	1102	7	-	Oryza sativa
PgGRAS61	Box 4	ATTAAT	372	6	+	Petroselinum crispum
PgGRAS61	Box 4	ATTAAT	544	6	+	Petroselinum crispum
PgGRAS61	Box 4	ATTAAT	1366	6	-	Petroselinum crispum
PgGRAS61	Box 4	ATTAAT	1396	6	-	Petroselinum crispum
PgGRAS61	Gap-box	CAAATGAA(A/G)A	1315	9	+	Arabidopsis thaliana
PgGRAS61	TCT-motif	TCTTAC	804	6	+	Arabidopsis thaliana
PgGRAS61	TGA-element	AACGAC	61	6	-	Brassica oleracea
PgGRAS61	GARE-motif	TCTGTTG	275	7	+	Brassica oleracea
PgGRAS61	MRE	AACCTAA	432	7	+	Petroselinum crispum
PgGRAS61	MRE	AACCTAA	1220	7	-	Petroselinum crispum
PgGRAS61	MBS	CAACTG	572	6	+	Arabidopsis thaliana
PgGRAS61	ARE	AAACCA	135	6	-	Zea mays
PgGRAS61	ARE	AAACCA	405	6	+	Zea mays
PgGRAS61	ARE	AAACCA	414	6	+	Zea mays
PgGRAS61	ARE	AAACCA	1386	6	-	Zea mays
PgGRAS61	GT1-motif	GGTTAA	10	6	+	Arabidopsis thaliana
PgGRAS61	GT1-motif	GGTTAA	508	6	+	Arabidopsis thaliana
PgGRAS62	LTR	CCGAAA	116	6	-	Hordeum vulgare
PgGRAS62	LTR	CCGAAA	581	6	+	Hordeum vulgare
PgGRAS62	LTR	CCGAAA	870	6	+	Hordeum vulgare
PgGRAS62	GT1-motif	GGTTAA	963	6	+	Arabidopsis thaliana
PgGRAS62	AuxRR-core	GGTCCAT	821	7	+	Nicotiana tabacum
PgGRAS62	I-box	AAGATAAGGCT	231	10	-	Gossypium hirsutum
PgGRAS62	G-Box	CACGTT	425	6	+	Pisum sativum
PgGRAS62	MBS	CAACTG	350	6	-	Arabidopsis thaliana
PgGRAS62	ATCT-motif	AATCTAATCC	1477	9	+	Pisum sativum
PgGRAS62	GATA-motif	AAGGATAAGG	950	9	+	Solanum tuberosum
PgGRAS62	ACA-motif	AATCACAACCATA	1305	12	-	Arabidopsis thaliana
PgGRAS62	G-box	CACGAC	887	6	-	Zea mays
PgGRAS62	CGTCA-motif	CGTCA	1183	5	+	Hordeum vulgare
PgGRAS62	circadian	CAAAGATATC	13	9	+	Lycopersicon esculentum
PgGRAS62	TC-rich repeats	GTTTTCTTAC	4	9	-	Nicotiana tabacum
PgGRAS62	TC-rich repeats	ATTCTCTAAC	1435	9	-	Nicotiana tabacum
PgGRAS62	Box 4	ATTAAT	210	6	+	Petroselinum crispum
PgGRAS62	Box 4	ATTAAT	609	6	+	Petroselinum crispum
PgGRAS62	Box 4	ATTAAT	1120	6	-	Petroselinum crispum
PgGRAS62	TGACG-motif	TGACG	1183	5	-	Hordeum vulgare
PgGRAS62	TCT-motif	TCTTAC	1317	6	+	Arabidopsis thaliana
PgGRAS62	ABRE	ACGTG	425	5	-	Arabidopsis thaliana
PgGRAS63	Box 4	ATTAAT	564	6	+	Petroselinum crispum
PgGRAS63	Box 4	ATTAAT	612	6	+	Petroselinum crispum
PgGRAS63	G-box	CACGAC	141	6	+	Zea mays
PgGRAS63	G-box	TACGTG	188	6	-	Arabidopsis thaliana
PgGRAS63	G-box	TACGTG	596	6	-	Arabidopsis thaliana
PgGRAS63	GT1-motif	GGTTAA	1347	6	+	Arabidopsis thaliana
PgGRAS63	HD-Zip 1	CAAT(A/T)ATTG	108	8.5	+	Arabidopsis thaliana
PgGRAS63	HD-Zip 1	CAAT(A/T)ATTG	158	8.5	+	Arabidopsis thaliana
PgGRAS63	HD-Zip 1	CAAT(A/T)ATTG	363	8	+	Arabidopsis thaliana
PgGRAS63	HD-Zip 1	CAAT(A/T)ATTG	763	8	-	Arabidopsis thaliana
PgGRAS63	TGACG-motif	TGACG	674	5	+	Hordeum vulgare
PgGRAS63	TGACG-motif	TGACG	810	5	-	Hordeum vulgare
PgGRAS63	TCA-element	CCATCTTTTT	941	9	-	Nicotiana tabacum
PgGRAS63	CGTCA-motif	CGTCA	674	5	-	Hordeum vulgare
PgGRAS63	CGTCA-motif	CGTCA	810	5	+	Hordeum vulgare
PgGRAS63	GA-motif	ATAGATAA	1230	8	+	Arabidopsis thaliana
PgGRAS63	Unnamed_1	GGATTTTACAGT	950	11	+	Pisum sativum
PgGRAS63	ABRE	ACGTG	188	5	-	Arabidopsis thaliana
PgGRAS63	ABRE	ACGTG	596	5	-	Arabidopsis thaliana
PgGRAS63	TGA-element	AACGAC	318	6	-	Brassica oleracea
PgGRAS64	Box 4	ATTAAT	130	6	+	Petroselinum crispum
PgGRAS64	Box 4	ATTAAT	216	6	+	Petroselinum crispum
PgGRAS64	Box 4	ATTAAT	227	6	+	Petroselinum crispum
PgGRAS64	G-box	TACGTG	35	6	-	Arabidopsis thaliana
PgGRAS64	G-box	CCACGTAA	193	8	-	Brassica napus
PgGRAS64	G-box	TACGTG	194	6	+	Arabidopsis thaliana
PgGRAS64	G-box	TAACACGTAG	1468	9	-	Brassica oleracea
PgGRAS64	GATA-motif	AAGATAAGATT	1073	10	-	Arabidopsis thaliana
PgGRAS64	ABRE	ACGTG	35	5	-	Arabidopsis thaliana
PgGRAS64	ABRE	ACGTG	195	5	+	Arabidopsis thaliana
PgGRAS64	ARE	AAACCA	1450	6	-	Zea mays
PgGRAS64	CAT-box	GCCACT	663	6	-	Arabidopsis thaliana
PgGRAS64	TCT-motif	TCTTAC	191	6	+	Arabidopsis thaliana
PgGRAS64	TCT-motif	TCTTAC	377	6	-	Arabidopsis thaliana
PgGRAS64	TCT-motif	TCTTAC	554	6	-	Arabidopsis thaliana
PgGRAS65	TGACG-motif	TGACG	58	5	-	Hordeum vulgare
PgGRAS65	CGTCA-motif	CGTCA	58	5	+	Hordeum vulgare
PgGRAS65	G-Box	TCCACATGGCA	244	10	-	Triticum aestivum
PgGRAS65	G-Box	CACGTT	383	6	-	Pisum sativum
PgGRAS65	GARE-motif	TCTGTTG	609	7	-	Brassica oleracea
PgGRAS65	Box 4	ATTAAT	77	6	+	Petroselinum crispum
PgGRAS65	ARE	AAACCA	301	6	+	Zea mays
PgGRAS65	ARE	AAACCA	472	6	-	Zea mays
PgGRAS65	ARE	AAACCA	681	6	-	Zea mays
PgGRAS65	ABRE	ACGTG	384	5	+	Arabidopsis thaliana
PgGRAS66	TC-rich repeats	GTTTTCTTAC	1203	9	-	Nicotiana tabacum
PgGRAS66	3-AF1 binding site	TAAGAGAGGAA	1276	10	+	Solanum tuberosum
PgGRAS66	chs-CMA2a	TCACTTGA	1177	8	+	Petroselinum crispum
PgGRAS66	TGACG-motif	TGACG	50	5	+	Hordeum vulgare
PgGRAS66	ABRE	ACGTG	459	5	+	Arabidopsis thaliana
PgGRAS66	ABRE	ACGTG	627	5	+	Arabidopsis thaliana
PgGRAS66	I-box	atGATAAGGTC	791	10	-	Helianthus annuus
PgGRAS66	I-box	TGATAATGT	792	9	-	Solanum tuberosum
PgGRAS66	Box 4	ATTAAT	30	6	+	Petroselinum crispum
PgGRAS66	Box 4	ATTAAT	1223	6	-	Petroselinum crispum
PgGRAS66	TCT-motif	TCTTAC	274	6	-	Arabidopsis thaliana
PgGRAS66	Sp1	GGGCGG	471	6	+	Oryza sativa
PgGRAS66	ARE	AAACCA	165	6	+	Zea mays
PgGRAS66	ARE	AAACCA	897	6	+	Zea mays
PgGRAS66	G-box	CCACGTAA	457	8	-	Brassica napus
PgGRAS66	G-box	TACGTG	458	6	+	Arabidopsis thaliana
PgGRAS66	G-box	CCACGTAA	625	8	-	Brassica napus
PgGRAS66	G-box	TACGTG	626	6	+	Arabidopsis thaliana
PgGRAS66	CGTCA-motif	CGTCA	50	5	-	Hordeum vulgare
PgGRAS67	ABRE	ACGTG	484	5	-	Arabidopsis thaliana
PgGRAS67	TCT-motif	TCTTAC	269	6	-	Arabidopsis thaliana
PgGRAS67	LS7	CAGATTTATTTTTA	397	13	+	Zea mays
PgGRAS67	MBS	CAACTG	1005	6	-	Arabidopsis thaliana
PgGRAS67	ATCT-motif	AATCTAATCC	280	10	-	Pisum sativum
PgGRAS67	ATCT-motif	AATCTAATCC	393	10	-	Pisum sativum
PgGRAS67	CGTCA-motif	CGTCA	517	5	-	Hordeum vulgare
PgGRAS67	CGTCA-motif	CGTCA	663	5	+	Hordeum vulgare
PgGRAS67	CGTCA-motif	CGTCA	715	5	+	Hordeum vulgare
PgGRAS67	ARE	AAACCA	556	6	+	Zea mays
PgGRAS67	Box 4	ATTAAT	70	6	+	Petroselinum crispum
PgGRAS67	Box 4	ATTAAT	170	6	+	Petroselinum crispum
PgGRAS67	Box 4	ATTAAT	174	6	+	Petroselinum crispum
PgGRAS67	Box 4	ATTAAT	365	6	+	Petroselinum crispum
PgGRAS67	Box 4	ATTAAT	789	6	-	Petroselinum crispum
PgGRAS67	Box 4	ATTAAT	896	6	-	Petroselinum crispum
PgGRAS67	Box 4	ATTAAT	1172	6	-	Petroselinum crispum
PgGRAS67	Box 4	ATTAAT	1195	6	-	Petroselinum crispum
PgGRAS67	Box 4	ATTAAT	1282	6	-	Petroselinum crispum
PgGRAS67	Box 4	ATTAAT	1415	6	-	Petroselinum crispum
PgGRAS67	P-box	CCTTTTG	239	7	+	Oryza sativa
PgGRAS67	I-box	AGATAAGG	86	8	-	Triticum aestivum
PgGRAS67	TGACG-motif	TGACG	517	5	+	Hordeum vulgare
PgGRAS67	TGACG-motif	TGACG	663	5	-	Hordeum vulgare
PgGRAS67	TGACG-motif	TGACG	715	5	-	Hordeum vulgare
PgGRAS67	G-box	CAGACGTGGCA	481	10	-	Nicotiana plumbaginifolia
PgGRAS67	G-box	CACGTC	484	6	+	Zea mays
PgGRAS68	chs-CMA1a	TTACTTAA	411	8	-	Daucus carota
PgGRAS68	G-box	CACGTG	364	6	+	Arabidopsis thaliana
PgGRAS68	G-box	CACGAC	985	6	+	Zea mays
PgGRAS68	ABRE	CACGTG	364	6	+	Arabidopsis thaliana
PgGRAS68	ABRE	ACGTG	365	5	+	Arabidopsis thaliana
PgGRAS68	G-Box	CACGTGAAA	361	9	-	Pisum sativum
PgGRAS68	G-Box	CACGTG	364	6	+	Pisum sativum
PgGRAS68	Box 4	ATTAAT	528	6	+	Petroselinum crispum
PgGRAS68	Box 4	ATTAAT	550	6	+	Petroselinum crispum
PgGRAS68	Box 4	ATTAAT	1015	6	-	Petroselinum crispum
PgGRAS68	Box 4	ATTAAT	1285	6	-	Petroselinum crispum
PgGRAS68	Box 4	ATTAAT	1289	6	-	Petroselinum crispum
PgGRAS68	ACE	CTAACGTATT	111	9	+	Petroselinum crispum
PgGRAS68	AACA_motif	TAACAAACTCCA	264	11	-	Oryza sativa
PgGRAS68	MBS	CAACTG	260	6	-	Arabidopsis thaliana
PgGRAS68	CGTCA-motif	CGTCA	905	5	-	Hordeum vulgare
PgGRAS68	GARE-motif	TCTGTTG	379	7	+	Brassica oleracea
PgGRAS68	TGACG-motif	TGACG	905	5	+	Hordeum vulgare
PgGRAS68	ARE	AAACCA	1090	6	+	Zea mays
PgGRAS69	G-box	TAACACGTAG	1380	9	-	Brassica oleracea
PgGRAS69	TCT-motif	TCTTAC	1138	6	+	Arabidopsis thaliana
PgGRAS69	TCT-motif	TCTTAC	1246	6	+	Arabidopsis thaliana
PgGRAS69	Box 4	ATTAAT	699	6	+	Petroselinum crispum
PgGRAS69	Box 4	ATTAAT	1149	6	-	Petroselinum crispum
PgGRAS69	Box 4	ATTAAT	1153	6	-	Petroselinum crispum
PgGRAS69	Box 4	ATTAAT	1312	6	-	Petroselinum crispum
PgGRAS69	Box 4	ATTAAT	1333	6	-	Petroselinum crispum
PgGRAS69	Box 4	ATTAAT	1337	6	-	Petroselinum crispum
PgGRAS69	Box 4	ATTAAT	1341	6	-	Petroselinum crispum
PgGRAS69	Box 4	ATTAAT	1469	6	-	Petroselinum crispum
PgGRAS69	CGTCA-motif	CGTCA	617	5	-	Hordeum vulgare
PgGRAS69	GCN4_motif	TGAGTCA	565	7	-	Oryza sativa
PgGRAS69	TGACG-motif	TGACG	617	5	+	Hordeum vulgare
PgGRAS69	TATC-box	TATCCCA	1435	7	-	Oryza sativa
PgGRAS69	ARE	AAACCA	773	6	+	Zea mays
PgGRAS69	ARE	AAACCA	1007	6	-	Zea mays
PgGRAS69	CAT-box	GCCACT	804	6	-	Arabidopsis thaliana
PgGRAS69	AT1-motif	AATTATTTTTTATT	1361	13	-	Solanum tuberosum
PgGRAS69	ACE	CTAACGTATT	1489	9	-	Petroselinum crispum
PgGRAS69	HD-Zip 1	CAAT(A/T)ATTG	759	8	-	Arabidopsis thaliana
PgGRAS69	TC-rich repeats	ATTCTCTAAC	668	9	+	Nicotiana tabacum
PgGRAS69	chs-CMA1a	TTACTTAA	1140	8	+	Daucus carota
PgGRAS69	MRE	AACCTAA	841	7	-	Petroselinum crispum
PgGRAS69	GATA-motif	AAGATAAGATT	579	10	+	Arabidopsis thaliana
PgGRAS69	ATC-motif	TGCTATCCA	888	9	-	Pisum sativum
PgGRAS70	Box 4	ATTAAT	265	6	+	Petroselinum crispum
PgGRAS70	Box 4	ATTAAT	369	6	+	Petroselinum crispum
PgGRAS70	Box 4	ATTAAT	373	6	+	Petroselinum crispum
PgGRAS70	Box 4	ATTAAT	486	6	+	Petroselinum crispum
PgGRAS70	Box 4	ATTAAT	490	6	+	Petroselinum crispum
PgGRAS70	Box 4	ATTAAT	649	6	+	Petroselinum crispum
PgGRAS70	Box 4	ATTAAT	820	6	-	Petroselinum crispum
PgGRAS70	Box 4	ATTAAT	949	6	-	Petroselinum crispum
PgGRAS70	Box 4	ATTAAT	1062	6	-	Petroselinum crispum
PgGRAS70	Box 4	ATTAAT	1086	6	-	Petroselinum crispum
PgGRAS70	G-box	TACGTG	156	6	+	Arabidopsis thaliana
PgGRAS70	G-box	TAACACGTAG	278	9	+	Brassica oleracea
PgGRAS70	G-box	TACGTG	1153	6	+	Arabidopsis thaliana
PgGRAS70	G-box	TACGTG	1445	6	-	Arabidopsis thaliana
PgGRAS70	AE-box	AGAAACAA	1365	8	+	Arabidopsis thaliana
PgGRAS70	ARE	AAACCA	594	6	+	Zea mays
PgGRAS70	ARE	AAACCA	973	6	+	Zea mays
PgGRAS70	ARE	AAACCA	1187	6	-	Zea mays
PgGRAS70	P-box	CCTTTTG	414	7	+	Oryza sativa
PgGRAS70	ABRE	ACGTG	157	5	+	Arabidopsis thaliana
PgGRAS70	ABRE	ACGTG	1154	5	+	Arabidopsis thaliana
PgGRAS70	ABRE	ACGTG	1445	5	-	Arabidopsis thaliana
PgGRAS70	CAT-box	GCCACT	438	6	-	Arabidopsis thaliana
PgGRAS70	MBS	CAACTG	1183	6	-	Arabidopsis thaliana
PgGRAS70	TC-rich repeats	ATTCTCTAAC	1075	9	+	Nicotiana tabacum
PgGRAS70	MRE	AACCTAA	177	7	+	Petroselinum crispum
PgGRAS70	GT1-motif	GGTTAA	460	6	-	Arabidopsis thaliana
PgGRAS70	GT1-motif	GGTTAAT	1358	7	-	Avena sativa
PgGRAS70	GT1-motif	GGTTAA	1359	6	-	Arabidopsis thaliana
PgGRAS70	GT1-motif	GGTTAA	1382	6	-	Arabidopsis thaliana
PgGRAS70	RY-element	CATGCATG	714	8	+	Helianthus annuus
PgGRAS71	ACA-motif	AATCACAACCATA	1421	12	+	Arabidopsis thaliana
PgGRAS71	GT1-motif	GGTTAA	567	6	-	Arabidopsis thaliana
PgGRAS71	TCA-element	CCATCTTTTT	1320	9	+	Nicotiana tabacum
PgGRAS71	LTR	CCGAAA	161	6	-	Hordeum vulgare
PgGRAS71	ACE	GACACGTATG	7	9	+	Petroselinum crispum
PgGRAS71	Box 4	ATTAAT	199	6	+	Petroselinum crispum
PgGRAS71	Box 4	ATTAAT	604	6	+	Petroselinum crispum
PgGRAS71	Box 4	ATTAAT	859	6	-	Petroselinum crispum
PgGRAS71	Box 4	ATTAAT	1098	6	-	Petroselinum crispum
PgGRAS71	Box 4	ATTAAT	1341	6	-	Petroselinum crispum
PgGRAS71	Gap-box	CAAATGAA(A/G)A	1260	9.5	+	Arabidopsis thaliana
PgGRAS71	TCT-motif	TCTTAC	737	6	+	Arabidopsis thaliana
PgGRAS71	TC-rich repeats	GTTTTCTTAC	609	9	-	Nicotiana tabacum
PgGRAS71	TC-rich repeats	ATTCTCTAAC	1383	9	+	Nicotiana tabacum
PgGRAS72	MBS	CAACTG	1068	6	-	Arabidopsis thaliana
PgGRAS72	MBS	CAACTG	1104	6	+	Arabidopsis thaliana
PgGRAS72	MBS	CAACTG	1351	6	-	Arabidopsis thaliana
PgGRAS72	MBS	CAACTG	1476	6	+	Arabidopsis thaliana
PgGRAS72	TGACG-motif	TGACG	544	5	-	Hordeum vulgare
PgGRAS72	TGACG-motif	TGACG	1139	5	+	Hordeum vulgare
PgGRAS72	ARE	AAACCA	1208	6	+	Zea mays
PgGRAS72	Box 4	ATTAAT	102	6	+	Petroselinum crispum
PgGRAS72	Box 4	ATTAAT	622	6	+	Petroselinum crispum
PgGRAS72	Box 4	ATTAAT	883	6	-	Petroselinum crispum
PgGRAS72	LAMP-element	CTTTATCA	1316	8	+	Pisum sativum
PgGRAS72	ABRE	TACGGTC	1337	7	-	Arabidopsis thaliana
PgGRAS72	ATCT-motif	AATCTAATCC	816	9	-	Pisum sativum
PgGRAS72	CGTCA-motif	CGTCA	544	5	+	Hordeum vulgare
PgGRAS72	CGTCA-motif	CGTCA	1139	5	-	Hordeum vulgare
PgGRAS73	ABRE	CACGTG	707	6	+	Arabidopsis thaliana
PgGRAS73	ABRE	ACGTG	708	5	+	Arabidopsis thaliana
PgGRAS73	TCT-motif	TCTTAC	770	6	-	Arabidopsis thaliana
PgGRAS73	MRE	AACCTAA	107	7	-	Petroselinum crispum
PgGRAS73	G-Box	CACGTG	707	6	+	Pisum sativum
PgGRAS73	Box II	TGGTAATAA	1238	9	+	Solanum tuberosum
PgGRAS73	G-box	ACACGTGT	706	8	+	Brassica napus
PgGRAS73	G-box	CACGTG	707	6	+	Arabidopsis thaliana
PgGRAS73	3-AF1 binding site	TAAGAGAGGAA	771	10	+	Solanum tuberosum
PgGRAS73	ARE	AAACCA	194	6	+	Zea mays
PgGRAS73	TCA-element	TCAGAAGAGG	535	9	+	Brassica oleracea
PgGRAS73	TCA-element	CCATCTTTTT	1336	9	+	Nicotiana tabacum
PgGRAS73	TCA-element	CCATCTTTTT	1437	9	+	Nicotiana tabacum
PgGRAS73	AE-box	AGAAACAA	9	8	+	Arabidopsis thaliana
PgGRAS73	GA-motif	ATAGATAA	1411	8	+	Arabidopsis thaliana
PgGRAS73	GT1-motif	GGTTAA	1080	6	-	Arabidopsis thaliana
PgGRAS73	GT1-motif	GTGTGTGAA	1146	9	-	Solanum tuberosum
PgGRAS73	Box 4	ATTAAT	352	6	+	Petroselinum crispum
PgGRAS73	Box 4	ATTAAT	372	6	+	Petroselinum crispum
PgGRAS73	Box 4	ATTAAT	433	6	+	Petroselinum crispum
PgGRAS73	Box 4	ATTAAT	618	6	+	Petroselinum crispum
PgGRAS73	Box 4	ATTAAT	1043	6	-	Petroselinum crispum
PgGRAS73	Box 4	ATTAAT	1047	6	-	Petroselinum crispum
PgGRAS74	TCT-motif	TCTTAC	809	6	-	Arabidopsis thaliana
PgGRAS74	Box 4	ATTAAT	289	6	+	Petroselinum crispum
PgGRAS74	Box 4	ATTAAT	1272	6	-	Petroselinum crispum
PgGRAS74	Box 4	ATTAAT	1317	6	-	Petroselinum crispum
PgGRAS74	Box 4	ATTAAT	1388	6	-	Petroselinum crispum
PgGRAS74	G-box	TAACACGTAG	1359	9	-	Brassica oleracea
PgGRAS74	G-box	CACGTG	1360	6	-	Arabidopsis thaliana
PgGRAS74	ABRE	CACGTG	1360	6	-	Arabidopsis thaliana
PgGRAS74	ABRE	ACGTG	1361	5	+	Arabidopsis thaliana
PgGRAS74	GATA-motif	AAGGATAAGG	80	9	-	Solanum tuberosum
PgGRAS74	GATA-motif	GATAGGG	1261	7	-	Pisum sativum
PgGRAS74	TGACG-motif	TGACG	325	5	+	Hordeum vulgare
PgGRAS74	TGACG-motif	TGACG	364	5	-	Hordeum vulgare
PgGRAS74	CGTCA-motif	CGTCA	325	5	-	Hordeum vulgare
PgGRAS74	CGTCA-motif	CGTCA	364	5	+	Hordeum vulgare
PgGRAS74	AE-box	AGAAACAA	305	8	-	Arabidopsis thaliana
PgGRAS74	TGA-element	AACGAC	164	6	-	Brassica oleracea
PgGRAS74	HD-Zip 1	CAAT(A/T)ATTG	205	8.5	+	Arabidopsis thaliana
PgGRAS74	TC-rich repeats	ATTCTCTAAC	535	9	+	Nicotiana tabacum
PgGRAS74	circadian	CAAAGATATC	928	9	-	Lycopersicon esculentum
PgGRAS74	G-Box	CACGTG	1360	6	-	Pisum sativum
PgGRAS74	AT1-motif	AATTATTTTTTATT	1138	13	+	Solanum tuberosum
PgGRAS74	MRE	AACCTAA	1037	7	-	Petroselinum crispum
PgGRAS74	MRE	AACCTAA	1331	7	-	Petroselinum crispum
PgGRAS75	G-Box	CACGTG	12	6	+	Pisum sativum
PgGRAS75	G-Box	CACGTT	1270	6	+	Pisum sativum
PgGRAS75	LTR	CCGAAA	371	6	-	Hordeum vulgare
PgGRAS75	ACE	GACACGTATG	695	9	-	Petroselinum crispum
PgGRAS75	CGTCA-motif	CGTCA	382	5	+	Hordeum vulgare
PgGRAS75	CGTCA-motif	CGTCA	1252	5	+	Hordeum vulgare
PgGRAS75	TGACG-motif	TGACG	382	5	-	Hordeum vulgare
PgGRAS75	TGACG-motif	TGACG	1252	5	-	Hordeum vulgare
PgGRAS75	GC-motif	CCCCCG	784	6	+	Zea mays
PgGRAS75	MSA-like	TCCAACGGT	1363	9	-	Catharanthus roseus
PgGRAS75	MSA-like	TCAAACGGT	1402	9	+	Catharanthus roseus
PgGRAS75	ARE	AAACCA	204	6	-	Zea mays
PgGRAS75	ARE	AAACCA	1492	6	+	Zea mays
PgGRAS75	LAMP-element	CTTTATCA	1306	8	+	Pisum sativum
PgGRAS75	CCAAT-box	CAACGG	1364	6	-	Hordeum vulgare
PgGRAS75	AE-box	AGAAACAA	1031	8	+	Arabidopsis thaliana
PgGRAS75	Box 4	ATTAAT	655	6	+	Petroselinum crispum
PgGRAS75	Box 4	ATTAAT	713	6	+	Petroselinum crispum
PgGRAS75	Box 4	ATTAAT	721	6	+	Petroselinum crispum
PgGRAS75	Box 4	ATTAAT	951	6	-	Petroselinum crispum
PgGRAS75	Box 4	ATTAAT	1106	6	-	Petroselinum crispum
PgGRAS75	Box 4	ATTAAT	1197	6	-	Petroselinum crispum
PgGRAS75	HD-Zip 1	CAAT(A/T)ATTG	585	8.5	+	Arabidopsis thaliana
PgGRAS75	AT1-motif	AATTATTTTTTATT	1186	13	-	Solanum tuberosum
PgGRAS75	G-box	CACGTG	12	6	+	Arabidopsis thaliana
PgGRAS75	G-box	TACGTG	24	6	-	Arabidopsis thaliana
PgGRAS75	G-box	CACGTC	380	6	+	Zea mays
PgGRAS75	G-box	CACGTC	1250	6	+	Zea mays
PgGRAS75	CAT-box	GCCACT	64	6	+	Arabidopsis thaliana
PgGRAS75	ABRE	CACGTG	12	6	+	Arabidopsis thaliana
PgGRAS75	ABRE	ACGTG	13	5	+	Arabidopsis thaliana
PgGRAS75	ABRE	TACGTGTC	22	8	-	Oryza sativa
PgGRAS75	ABRE	ACGTG	24	5	-	Arabidopsis thaliana
PgGRAS75	ABRE	ACGTG	380	5	-	Arabidopsis thaliana
PgGRAS75	ABRE	ACGTG	1250	5	-	Arabidopsis thaliana
PgGRAS75	ABRE	ACGTG	1270	5	-	Arabidopsis thaliana
PgGRAS75	TATC-box	TATCCCA	529	7	+	Oryza sativa
PgGRAS75	GT1-motif	GGTTAA	1318	6	-	Arabidopsis thaliana
PgGRAS76	ARE	AAACCA	615	6	-	Zea mays
PgGRAS76	ARE	AAACCA	1464	6	+	Zea mays
PgGRAS76	TCT-motif	TCTTAC	577	6	-	Arabidopsis thaliana
PgGRAS76	TCT-motif	TCTTAC	891	6	-	Arabidopsis thaliana
PgGRAS76	circadian	CAAAGATATC	1455	9	+	Lycopersicon esculentum
PgGRAS76	CGTCA-motif	CGTCA	1248	5	-	Hordeum vulgare
PgGRAS76	chs-CMA1a	TTACTTAA	887	8	-	Daucus carota
PgGRAS76	MBS	CAACTG	306	6	-	Arabidopsis thaliana
PgGRAS76	Box 4	ATTAAT	4	6	+	Petroselinum crispum
PgGRAS76	Box 4	ATTAAT	40	6	+	Petroselinum crispum
PgGRAS76	Box 4	ATTAAT	115	6	+	Petroselinum crispum
PgGRAS76	Box 4	ATTAAT	119	6	+	Petroselinum crispum
PgGRAS76	Box 4	ATTAAT	144	6	+	Petroselinum crispum
PgGRAS76	Box 4	ATTAAT	148	6	+	Petroselinum crispum
PgGRAS76	Box 4	ATTAAT	240	6	+	Petroselinum crispum
PgGRAS76	Box 4	ATTAAT	547	6	+	Petroselinum crispum
PgGRAS76	Box 4	ATTAAT	637	6	+	Petroselinum crispum
PgGRAS76	Box 4	ATTAAT	735	6	+	Petroselinum crispum
PgGRAS76	Box 4	ATTAAT	1385	6	-	Petroselinum crispum
PgGRAS76	TC-rich repeats	GTTTTCTTAC	891	9	-	Nicotiana tabacum
PgGRAS76	ABRE	ACGTG	105	5	+	Arabidopsis thaliana
PgGRAS76	ABRE	ACGTG	851	5	+	Arabidopsis thaliana
PgGRAS76	G-box	TACGTG	104	6	+	Arabidopsis thaliana
PgGRAS76	G-box	TAACACGTAG	849	9	-	Brassica oleracea
PgGRAS76	G-box	TACGTG	850	6	+	Arabidopsis thaliana
PgGRAS76	TGACG-motif	TGACG	1248	5	+	Hordeum vulgare
PgGRAS76	TCA-element	CCATCTTTTT	823	9	+	Nicotiana tabacum
PgGRAS76	P-box	CCTTTTG	362	7	+	Oryza sativa
PgGRAS76	GATA-motif	AAGATAAGATT	201	10	+	Arabidopsis thaliana
PgGRAS77	I-box	TGATAATGT	1281	9	+	Solanum tuberosum
PgGRAS77	TCT-motif	TCTTAC	48	6	-	Arabidopsis thaliana
PgGRAS77	MSA-like	(T/C)C(T/C)AACGG(T/C)(T/C)A	1292	9	+	Catharanthus roseus
PgGRAS77	MSA-like	(T/C)C(T/C)AACGG(T/C)(T/C)A	1468	9	+	Catharanthus roseus
PgGRAS77	TC-rich repeats	GTTTTCTTAC	48	9	-	Nicotiana tabacum
PgGRAS77	ABRE	CACGTG	1327	6	-	Arabidopsis thaliana
PgGRAS77	ABRE	ACGTG	1328	5	+	Arabidopsis thaliana
PgGRAS77	ABRE	ACGTG	1339	5	+	Arabidopsis thaliana
PgGRAS77	TCA-element	CCATCTTTTT	325	9	-	Nicotiana tabacum
PgGRAS77	ATC-motif	AGTAATCT	871	8	-	Spinacia oleracea
PgGRAS77	ARE	AAACCA	100	6	+	Zea mays
PgGRAS77	ARE	AAACCA	108	6	-	Zea mays
PgGRAS77	ARE	AAACCA	510	6	+	Zea mays
PgGRAS77	ARE	AAACCA	761	6	+	Zea mays
PgGRAS77	CCAAT-box	CAACGG	649	6	-	Hordeum vulgare
PgGRAS77	CCAAT-box	CAACGG	1294	6	+	Hordeum vulgare
PgGRAS77	CCAAT-box	CAACGG	1443	6	+	Hordeum vulgare
PgGRAS77	CCAAT-box	CAACGG	1470	6	+	Hordeum vulgare
PgGRAS77	G-Box	CACGTG	1327	6	-	Pisum sativum
PgGRAS77	TCCC-motif	TCTCCCT	1384	7	+	Spinacia oleracea
PgGRAS77	G-box	CACGTG	1327	6	-	Arabidopsis thaliana
PgGRAS77	G-box	TACGTG	1338	6	+	Arabidopsis thaliana
PgGRAS77	Box 4	ATTAAT	31	6	+	Petroselinum crispum
PgGRAS77	Box 4	ATTAAT	340	6	+	Petroselinum crispum
PgGRAS77	Box 4	ATTAAT	849	6	-	Petroselinum crispum
PgGRAS77	Box 4	ATTAAT	853	6	-	Petroselinum crispum
PgGRAS77	Box 4	ATTAAT	954	6	-	Petroselinum crispum
PgGRAS78	CAT-box	GCCACT	1395	6	-	Arabidopsis thaliana
PgGRAS78	Box 4	ATTAAT	119	6	+	Petroselinum crispum
PgGRAS78	Box 4	ATTAAT	153	6	+	Petroselinum crispum
PgGRAS78	Box 4	ATTAAT	392	6	+	Petroselinum crispum
PgGRAS78	Box 4	ATTAAT	527	6	+	Petroselinum crispum
PgGRAS78	Box 4	ATTAAT	725	6	+	Petroselinum crispum
PgGRAS78	GATA-motif	AAGATAAGATT	519	10	+	Arabidopsis thaliana
PgGRAS78	GA-motif	ATAGATAA	12	8	-	Arabidopsis thaliana
PgGRAS78	TGACG-motif	TGACG	1233	5	-	Hordeum vulgare
PgGRAS78	CGTCA-motif	CGTCA	1233	5	+	Hordeum vulgare
PgGRAS78	P-box	CCTTTTG	812	7	-	Oryza sativa
PgGRAS78	G-box	TAACACGTAG	624	9	+	Brassica oleracea
PgGRAS78	G-box	TACGTG	627	6	-	Arabidopsis thaliana
PgGRAS78	ABRE	ACGTG	627	5	-	Arabidopsis thaliana
PgGRAS78	ABRE	ACGTG	1304	5	-	Arabidopsis thaliana
PgGRAS78	ABRE	GCCGCGTGGC	1391	9	+	Oryza sativa
PgGRAS78	GT1-motif	GGTTAA	817	6	+	Arabidopsis thaliana
PgGRAS78	TATC-box	TATCCCA	95	7	-	Oryza sativa
PgGRAS78	MBS	CAACTG	1236	6	-	Arabidopsis thaliana
PgGRAS78	MBS	CAACTG	1414	6	+	Arabidopsis thaliana
PgGRAS78	TC-rich repeats	GTTTTCTTAC	493	9	-	Nicotiana tabacum
PgGRAS78	G-Box	CACGTT	1304	6	+	Pisum sativum
PgGRAS79	MRE	AACCTAA	83	7	-	Petroselinum crispum
PgGRAS79	GARE-motif	TCTGTTG	669	7	-	Brassica oleracea
PgGRAS79	ARE	AAACCA	162	6	-	Zea mays
PgGRAS79	ARE	AAACCA	206	6	-	Zea mays
PgGRAS79	ARE	AAACCA	311	6	+	Zea mays
PgGRAS79	ARE	AAACCA	1148	6	-	Zea mays
PgGRAS79	GC-motif	CCCCCG	21	6	-	Zea mays
PgGRAS79	CGTCA-motif	CGTCA	866	5	+	Hordeum vulgare
PgGRAS79	CGTCA-motif	CGTCA	1277	5	+	Hordeum vulgare
PgGRAS79	CGTCA-motif	CGTCA	1290	5	-	Hordeum vulgare
PgGRAS79	ABRE	ACGTG	1275	5	-	Arabidopsis thaliana
PgGRAS79	ABRE	ACGTG	1292	5	+	Arabidopsis thaliana
PgGRAS79	GT1-motif	GGTTAA	1031	6	+	Arabidopsis thaliana
PgGRAS79	GT1-motif	GGTTAAT	1041	7	+	Avena sativa
PgGRAS79	TATC-box	TATCCCA	631	7	-	Oryza sativa
PgGRAS79	LTR	CCGAAA	1371	6	+	Hordeum vulgare
PgGRAS79	TGACG-motif	TGACG	866	5	-	Hordeum vulgare
PgGRAS79	TGACG-motif	TGACG	1277	5	-	Hordeum vulgare
PgGRAS79	TGACG-motif	TGACG	1290	5	+	Hordeum vulgare
PgGRAS79	G-box	CACGAC	923	6	+	Zea mays
PgGRAS79	G-box	CACGAC	935	6	+	Zea mays
PgGRAS79	G-box	CACGTC	1275	6	+	Zea mays
PgGRAS79	G-box	CAGACGTGGCA	1289	10	+	Nicotiana plumbaginifolia
PgGRAS79	G-box	CACGTC	1291	6	-	Zea mays
PgGRAS79	Box 4	ATTAAT	1401	6	-	Petroselinum crispum
PgGRAS80	ARE	AAACCA	850	6	-	Zea mays
PgGRAS80	ARE	AAACCA	1143	6	-	Zea mays
PgGRAS80	ARE	AAACCA	1312	6	-	Zea mays
PgGRAS80	ACE	GACACGTATG	495	9	-	Petroselinum crispum
PgGRAS80	GT1-motif	GTGTGTGAA	1334	9	-	Solanum tuberosum
PgGRAS80	chs-CMA2b	GAACCTACACAC	1187	11	-	Hordeum vulgare
PgGRAS80	LTR	CCGAAA	1111	6	-	Hordeum vulgare
PgGRAS80	TGACG-motif	TGACG	44	5	-	Hordeum vulgare
PgGRAS80	TGACG-motif	TGACG	632	5	-	Hordeum vulgare
PgGRAS80	CGTCA-motif	CGTCA	44	5	+	Hordeum vulgare
PgGRAS80	CGTCA-motif	CGTCA	632	5	+	Hordeum vulgare
PgGRAS80	TCA-element	CCATCTTTTT	13	9	+	Nicotiana tabacum
PgGRAS80	TCA-element	CCATCTTTTT	703	9	+	Nicotiana tabacum
PgGRAS80	chs-CMA2a	TCACTTGA	459	8	-	Petroselinum crispum
PgGRAS80	chs-CMA2a	TCACTTGA	1263	8	+	Petroselinum crispum
PgGRAS80	RY-element	CATGCATG	1045	8	-	Helianthus annuus
PgGRAS80	CCAAT-box	CAACGG	453	6	+	Hordeum vulgare
PgGRAS80	CCAAT-box	CAACGG	603	6	+	Hordeum vulgare
PgGRAS80	LAMP-element	CTTTATCA	1071	8	-	Pisum sativum
PgGRAS80	AACA_motif	TAACAAACTCCA	273	11	-	Oryza sativa
PgGRAS80	ABRE	ACGTG	42	5	-	Arabidopsis thaliana
PgGRAS80	ABRE	CACGTG	168	6	+	Arabidopsis thaliana
PgGRAS80	ABRE	ACGTG	169	5	+	Arabidopsis thaliana
PgGRAS80	ABRE	TACGGTC	177	7	-	Arabidopsis thaliana
PgGRAS80	ABRE	CACGTG	486	6	+	Arabidopsis thaliana
PgGRAS80	ABRE	ACGTG	487	5	+	Arabidopsis thaliana
PgGRAS80	ABRE	GACACGTACGT	494	10	-	Oryza sativa
PgGRAS80	ABRE	TACGTGTC	497	8	+	Oryza sativa
PgGRAS80	ABRE	ACGTG	498	5	+	Arabidopsis thaliana
PgGRAS80	GATA-motif	AAGATAAGATT	880	10	-	Arabidopsis thaliana
PgGRAS80	G-box	CACGTC	42	6	+	Zea mays
PgGRAS80	G-box	CACGTG	168	6	+	Arabidopsis thaliana
PgGRAS80	G-box	CACGTG	486	6	+	Arabidopsis thaliana
PgGRAS80	G-box	TACGTG	497	6	+	Arabidopsis thaliana
PgGRAS80	MSA-like	TCAAACGGT	574	9	+	Catharanthus roseus
PgGRAS80	MSA-like	(T/C)C(T/C)AACGG(T/C)(T/C)A	601	9	+	Catharanthus roseus
PgGRAS80	MBS	CAACTG	716	6	+	Arabidopsis thaliana
PgGRAS80	G-Box	CACGTG	168	6	+	Pisum sativum
PgGRAS80	G-Box	CACGTG	486	6	+	Pisum sativum
PgGRAS80	Box 4	ATTAAT	157	6	+	Petroselinum crispum
PgGRAS80	Box 4	ATTAAT	285	6	+	Petroselinum crispum
PgGRAS80	Box 4	ATTAAT	1442	6	-	Petroselinum crispum
PgGRAS81	CGTCA-motif	CGTCA	22	5	-	Hordeum vulgare
PgGRAS81	GATA-motif	GATAGGG	862	7	-	Pisum sativum
PgGRAS81	ABRE	ACGTG	142	5	-	Arabidopsis thaliana
PgGRAS81	AuxRE	TGTCTCAATAAG	1450	11	+	Glycine max
PgGRAS81	TGACG-motif	TGACG	22	5	+	Hordeum vulgare
PgGRAS81	TC-rich repeats	GTTTTCTTAC	754	9	+	Nicotiana tabacum
PgGRAS81	G-box	TACGTG	142	6	-	Arabidopsis thaliana
PgGRAS81	chs-CMA1a	TTACTTAA	441	8	+	Daucus carota
PgGRAS81	LTR	CCGAAA	379	6	-	Hordeum vulgare
PgGRAS81	TCT-motif	TCTTAC	439	6	+	Arabidopsis thaliana
PgGRAS81	Box 4	ATTAAT	243	6	+	Petroselinum crispum
PgGRAS81	Box 4	ATTAAT	450	6	+	Petroselinum crispum
PgGRAS81	Box 4	ATTAAT	454	6	+	Petroselinum crispum
PgGRAS81	Box 4	ATTAAT	965	6	-	Petroselinum crispum
PgGRAS81	Box 4	ATTAAT	1054	6	-	Petroselinum crispum
PgGRAS82	chs-CMA2a	TCACTTGA	154	8	+	Petroselinum crispum
PgGRAS82	MBS	CAACTG	847	6	-	Arabidopsis thaliana
PgGRAS82	ARE	AAACCA	291	6	-	Zea mays
PgGRAS82	ARE	AAACCA	373	6	+	Zea mays
PgGRAS82	G-box	GCCACGTGGA	357	9	-	Arabidopsis thaliana
PgGRAS82	G-box	CACGTG	359	6	+	Arabidopsis thaliana
PgGRAS82	GA-motif	ATAGATAA	1347	8	-	Arabidopsis thaliana
PgGRAS82	ABRE	CACGTG	359	6	+	Arabidopsis thaliana
PgGRAS82	ABRE	ACGTG	360	5	+	Arabidopsis thaliana
PgGRAS82	TCT-motif	TCTTAC	701	6	-	Arabidopsis thaliana
PgGRAS82	TCT-motif	TCTTAC	1488	6	+	Arabidopsis thaliana
PgGRAS82	G-Box	CACGTG	359	6	+	Pisum sativum
PgGRAS82	Box 4	ATTAAT	52	6	+	Petroselinum crispum
PgGRAS82	Box 4	ATTAAT	81	6	+	Petroselinum crispum
PgGRAS82	Box 4	ATTAAT	660	6	+	Petroselinum crispum
PgGRAS82	Box 4	ATTAAT	1014	6	-	Petroselinum crispum
PgGRAS82	Box 4	ATTAAT	1037	6	-	Petroselinum crispum
PgGRAS82	Box 4	ATTAAT	1101	6	-	Petroselinum crispum
PgGRAS82	Box 4	ATTAAT	1225	6	-	Petroselinum crispum
PgGRAS82	Box 4	ATTAAT	1378	6	-	Petroselinum crispum
PgGRAS82	Box 4	ATTAAT	1382	6	-	Petroselinum crispum
PgGRAS82	Box 4	ATTAAT	1386	6	-	Petroselinum crispum
PgGRAS82	CAT-box	GCCACT	1183	6	-	Arabidopsis thaliana
PgGRAS82	GT1-motif	GGTTAA	1451	6	-	Arabidopsis thaliana
PgGRAS83	CCAAT-box	CAACGG	644	6	-	Hordeum vulgare
PgGRAS83	TC-rich repeats	GTTTTCTTAC	69	9	-	Nicotiana tabacum
PgGRAS83	GT1-motif	GGTTAAT	114	7	-	Avena sativa
PgGRAS83	GT1-motif	GGTTAA	115	6	-	Arabidopsis thaliana
PgGRAS83	CGTCA-motif	CGTCA	648	5	-	Hordeum vulgare
PgGRAS83	MRE	AACCTAA	1011	7	-	Petroselinum crispum
PgGRAS83	TATC-box	TATCCCA	1085	7	-	Oryza sativa
PgGRAS83	ABRE	ACGTG	1223	5	-	Arabidopsis thaliana
PgGRAS83	GATA-motif	AAGGATAAGG	744	9	+	Solanum tuberosum
PgGRAS83	GATA-motif	AAGGATAAGG	1473	9	+	Solanum tuberosum
PgGRAS83	G-box	CACGTC	1223	6	+	Zea mays
PgGRAS83	MBSI	TTTTTACGGTTA	116	11	-	Petunia hybrida
PgGRAS83	MBSI	TTTTTACGGTTA	240	11	-	Petunia hybrida
PgGRAS83	Box 4	ATTAAT	834	6	-	Petroselinum crispum
PgGRAS83	Box 4	ATTAAT	1124	6	-	Petroselinum crispum
PgGRAS83	Box 4	ATTAAT	1157	6	-	Petroselinum crispum
PgGRAS83	Box 4	ATTAAT	1350	6	-	Petroselinum crispum
PgGRAS83	Box 4	ATTAAT	1368	6	-	Petroselinum crispum
PgGRAS83	Box 4	ATTAAT	1391	6	-	Petroselinum crispum
PgGRAS83	ATC-motif	TGCTATCCA	1059	9	-	Pisum sativum
PgGRAS83	TGACG-motif	TGACG	648	5	+	Hordeum vulgare
PgGRAS83	P-box	CCTTTTG	603	7	-	Oryza sativa
PgGRAS83	TCA-element	CCATCTTTTT	479	9	+	Nicotiana tabacum
PgGRAS83	TCA-element	CCATCTTTTT	764	9	-	Nicotiana tabacum
PgGRAS83	CAT-box	GCCACT	656	6	-	Arabidopsis thaliana
PgGRAS83	I-box	ccttatcct	1474	9	-	Arabidopsis thaliana
PgGRAS83	ARE	AAACCA	177	6	+	Zea mays
PgGRAS83	ARE	AAACCA	807	6	+	Zea mays
PgGRAS84	TC-rich repeats	ATTCTCTAAC	1065	9	+	Nicotiana tabacum
PgGRAS84	TGA-element	AACGAC	1233	6	+	Brassica oleracea
PgGRAS84	G-box	TACGTG	165	6	+	Arabidopsis thaliana
PgGRAS84	G-box	TAACACGTAG	280	9	+	Brassica oleracea
PgGRAS84	G-box	CACGTG	1149	6	-	Arabidopsis thaliana
PgGRAS84	G-box	TACGTG	1445	6	-	Arabidopsis thaliana
PgGRAS84	Box 4	ATTAAT	270	6	+	Petroselinum crispum
PgGRAS84	Box 4	ATTAAT	368	6	+	Petroselinum crispum
PgGRAS84	Box 4	ATTAAT	485	6	+	Petroselinum crispum
PgGRAS84	Box 4	ATTAAT	638	6	+	Petroselinum crispum
PgGRAS84	Box 4	ATTAAT	809	6	-	Petroselinum crispum
PgGRAS84	Box 4	ATTAAT	939	6	-	Petroselinum crispum
PgGRAS84	Box 4	ATTAAT	1052	6	-	Petroselinum crispum
PgGRAS84	Box 4	ATTAAT	1076	6	-	Petroselinum crispum
PgGRAS84	MRE	AACCTAA	186	7	+	Petroselinum crispum
PgGRAS84	RY-element	CATGCATG	703	8	+	Helianthus annuus
PgGRAS84	GT1-motif	GGTTAA	455	6	-	Arabidopsis thaliana
PgGRAS84	GT1-motif	GGTTAAT	1354	7	-	Avena sativa
PgGRAS84	GT1-motif	GGTTAA	1355	6	-	Arabidopsis thaliana
PgGRAS84	GT1-motif	GGTTAA	1475	6	-	Arabidopsis thaliana
PgGRAS84	CAT-box	GCCACT	433	6	-	Arabidopsis thaliana
PgGRAS84	ARE	AAACCA	583	6	+	Zea mays
PgGRAS84	P-box	CCTTTTG	409	7	+	Oryza sativa
PgGRAS84	CCAAT-box	CAACGG	996	6	+	Hordeum vulgare
PgGRAS84	G-Box	CACGTG	1149	6	-	Pisum sativum
PgGRAS84	AE-box	AGAAACAA	1361	8	+	Arabidopsis thaliana
PgGRAS84	ABRE	ACGTG	166	5	+	Arabidopsis thaliana
PgGRAS84	ABRE	CGCACGTGTC	1147	9	-	Hordeum vulgare
PgGRAS84	ABRE	CACGTG	1149	6	-	Arabidopsis thaliana
PgGRAS84	ABRE	ACGTG	1150	5	+	Arabidopsis thaliana
PgGRAS84	ABRE	ACGTG	1445	5	-	Arabidopsis thaliana
PgGRAS85	Box 4	ATTAAT	90	6	+	Petroselinum crispum
PgGRAS85	Box 4	ATTAAT	149	6	+	Petroselinum crispum
PgGRAS85	Box 4	ATTAAT	490	6	+	Petroselinum crispum
PgGRAS85	Box 4	ATTAAT	1207	6	-	Petroselinum crispum
PgGRAS85	CAT-box	GCCACT	223	6	+	Arabidopsis thaliana
PgGRAS85	MRE	AACCTAA	925	7	+	Petroselinum crispum
PgGRAS85	TC-rich repeats	ATTCTCTAAC	386	9	+	Nicotiana tabacum
PgGRAS85	TCT-motif	TCTTAC	1160	6	-	Arabidopsis thaliana
PgGRAS85	TCT-motif	TCTTAC	1265	6	+	Arabidopsis thaliana
PgGRAS85	I-box	gGATAAGGTG	480	9	+	Zea mays
PgGRAS85	ABRE	ACGTG	1043	5	+	Arabidopsis thaliana
PgGRAS85	GT1-motif	GGTTAAT	497	7	+	Avena sativa
PgGRAS85	GT1-motif	GGTTAA	719	6	-	Arabidopsis thaliana
PgGRAS85	G-Box	TCCACATGGCA	935	10	-	Triticum aestivum
PgGRAS85	ARE	AAACCA	576	6	-	Zea mays
PgGRAS85	GC-motif	CCCCCG	840	6	+	Zea mays
PgGRAS85	LS7	CAGATTTATTTTTA	47	13	-	Zea mays
PgGRAS85	G-box	CACGTC	1042	6	-	Zea mays
PgGRAS85	AuxRR-core	GGTCCAT	1352	7	+	Nicotiana tabacum
PgGRAS85	CGTCA-motif	CGTCA	1041	5	-	Hordeum vulgare
PgGRAS85	TCCC-motif	TCTCCCT	821	7	+	Spinacia oleracea
PgGRAS85	CCAAT-box	CAACGG	1132	6	+	Hordeum vulgare
PgGRAS86	MSA-like	TCCAACGGT	1367	9	-	Catharanthus roseus
PgGRAS86	MSA-like	TCAAACGGT	1406	9	+	Catharanthus roseus
PgGRAS86	Box 4	ATTAAT	289	6	+	Petroselinum crispum
PgGRAS86	Box 4	ATTAAT	957	6	-	Petroselinum crispum
PgGRAS86	Box 4	ATTAAT	1111	6	-	Petroselinum crispum
PgGRAS86	Box 4	ATTAAT	1197	6	-	Petroselinum crispum
PgGRAS86	Box 4	ATTAAT	1201	6	-	Petroselinum crispum
PgGRAS86	AT1-motif	AATTATTTTTTATT	288	13	+	Solanum tuberosum
PgGRAS86	CGTCA-motif	CGTCA	131	5	-	Hordeum vulgare
PgGRAS86	CGTCA-motif	CGTCA	549	5	+	Hordeum vulgare
PgGRAS86	CGTCA-motif	CGTCA	1256	5	+	Hordeum vulgare
PgGRAS86	GT1-motif	GGTTAA	1073	6	-	Arabidopsis thaliana
PgGRAS86	GT1-motif	GGTTAA	1322	6	-	Arabidopsis thaliana
PgGRAS86	HD-Zip 1	CAAT(A/T)ATTG	122	8	+	Arabidopsis thaliana
PgGRAS86	HD-Zip 1	CAAT(A/T)ATTG	753	8.5	-	Arabidopsis thaliana
PgGRAS86	LS7	CAGATTTATTTTTA	559	13	+	Zea mays
PgGRAS86	TCT-motif	TCTTAC	316	6	+	Arabidopsis thaliana
PgGRAS86	CCAAT-box	CAACGG	1368	6	-	Hordeum vulgare
PgGRAS86	ARE	AAACCA	378	6	-	Zea mays
PgGRAS86	ARE	AAACCA	450	6	-	Zea mays
PgGRAS86	WUN-motif	AAATTTCCT	576	9	-	Brassica oleracea
PgGRAS86	TC-rich repeats	ATTCTCTAAC	82	9	+	Nicotiana tabacum
PgGRAS86	TC-rich repeats	ATTCTCTAAC	184	9	+	Nicotiana tabacum
PgGRAS86	TGACG-motif	TGACG	131	5	+	Hordeum vulgare
PgGRAS86	TGACG-motif	TGACG	549	5	-	Hordeum vulgare
PgGRAS86	TGACG-motif	TGACG	1256	5	-	Hordeum vulgare
PgGRAS86	G-box	CACGTC	547	6	+	Zea mays
PgGRAS86	TATC-box	TATCCCA	697	7	+	Oryza sativa
PgGRAS86	LAMP-element	CTTTATCA	1310	8	+	Pisum sativum
PgGRAS86	G-Box	CACGTT	925	6	-	Pisum sativum
PgGRAS86	G-Box	CACGTT	1274	6	+	Pisum sativum
PgGRAS86	LTR	CCGAAA	538	6	-	Hordeum vulgare
PgGRAS86	ABRE	ACGTG	547	5	-	Arabidopsis thaliana
PgGRAS86	ABRE	ACGTG	926	5	+	Arabidopsis thaliana
PgGRAS86	ABRE	ACGTG	1274	5	-	Arabidopsis thaliana
PgGRAS86	AE-box	AGAAACAA	1035	8	+	Arabidopsis thaliana
PgGRAS87	CGTCA-motif	CGTCA	480	5	+	Hordeum vulgare
PgGRAS87	CGTCA-motif	CGTCA	711	5	+	Hordeum vulgare
PgGRAS87	TCA-element	CCATCTTTTT	838	9	+	Nicotiana tabacum
PgGRAS87	chs-CMA2a	TCACTTGA	154	8	+	Petroselinum crispum
PgGRAS87	MRE	AACCTAA	1330	7	-	Petroselinum crispum
PgGRAS87	G-box	CACGTC	709	6	+	Zea mays
PgGRAS87	G-box	TAACACGTAG	1358	9	-	Brassica oleracea
PgGRAS87	G-box	CACGTG	1359	6	-	Arabidopsis thaliana
PgGRAS87	Box 4	ATTAAT	60	6	+	Petroselinum crispum
PgGRAS87	Box 4	ATTAAT	195	6	+	Petroselinum crispum
PgGRAS87	Box 4	ATTAAT	250	6	+	Petroselinum crispum
PgGRAS87	Box 4	ATTAAT	443	6	+	Petroselinum crispum
PgGRAS87	Box 4	ATTAAT	1000	6	-	Petroselinum crispum
PgGRAS87	Box 4	ATTAAT	1265	6	-	Petroselinum crispum
PgGRAS87	Box 4	ATTAAT	1310	6	-	Petroselinum crispum
PgGRAS87	Box 4	ATTAAT	1387	6	-	Petroselinum crispum
PgGRAS87	TCCC-motif	TCTCCCT	875	7	+	Spinacia oleracea
PgGRAS87	G-Box	CACGTG	1359	6	-	Pisum sativum
PgGRAS87	ARE	AAACCA	436	6	-	Zea mays
PgGRAS87	ABRE	ACGTG	709	5	-	Arabidopsis thaliana
PgGRAS87	ABRE	CACGTG	1359	6	-	Arabidopsis thaliana
PgGRAS87	ABRE	ACGTG	1360	5	+	Arabidopsis thaliana
PgGRAS87	GATA-motif	AAGATAAGATT	396	10	+	Arabidopsis thaliana
PgGRAS87	GATA-motif	AAGGATAAGG	851	9	+	Solanum tuberosum
PgGRAS87	GATA-motif	GATAGGG	1254	7	-	Pisum sativum
PgGRAS87	P-box	CCTTTTG	848	7	-	Oryza sativa
PgGRAS87	TGACG-motif	TGACG	480	5	-	Hordeum vulgare
PgGRAS87	TGACG-motif	TGACG	711	5	-	Hordeum vulgare
PgGRAS87	CCAAT-box	CAACGG	514	6	-	Hordeum vulgare
PgGRAS88	Box 4	ATTAAT	313	6	+	Petroselinum crispum
PgGRAS88	Box 4	ATTAAT	593	6	+	Petroselinum crispum
PgGRAS88	Box 4	ATTAAT	839	6	-	Petroselinum crispum
PgGRAS88	MBS	CAACTG	217	6	+	Arabidopsis thaliana
PgGRAS88	GT1-motif	GGTTAAT	1115	7	-	Avena sativa
PgGRAS88	GT1-motif	GGTTAA	1116	6	-	Arabidopsis thaliana
PgGRAS88	TCA-element	CCATCTTTTT	1460	9	+	Nicotiana tabacum
PgGRAS88	CGTCA-motif	CGTCA	1388	5	-	Hordeum vulgare
PgGRAS88	TGACG-motif	TGACG	1388	5	+	Hordeum vulgare
PgGRAS88	ABRE	TACGGTC	34	7	-	Arabidopsis thaliana
PgGRAS88	ARE	AAACCA	1457	6	+	Zea mays
PgGRAS88	3-AF1 binding site	TAAGAGAGGAA	882	10	-	Solanum tuberosum
PgGRAS89	GT1-motif	GGTTAA	979	6	-	Arabidopsis thaliana
PgGRAS89	GT1-motif	GTGTGTGAA	1045	9	-	Solanum tuberosum
PgGRAS89	Box II	TGGTAATAA	1139	9	+	Solanum tuberosum
PgGRAS89	AE-box	AGAAACAA	1067	8	-	Arabidopsis thaliana
PgGRAS89	ABRE	CACGTG	585	6	+	Arabidopsis thaliana
PgGRAS89	ABRE	ACGTG	586	5	+	Arabidopsis thaliana
PgGRAS89	ABRE	ACGTG	625	5	+	Arabidopsis thaliana
PgGRAS89	G-box	ACACGTGT	584	8	+	Brassica napus
PgGRAS89	G-box	CACGTG	585	6	+	Arabidopsis thaliana
PgGRAS89	G-box	TAAACGTG	622	8	+	Brassica oleracea
PgGRAS89	Box 4	ATTAAT	230	6	+	Petroselinum crispum
PgGRAS89	Box 4	ATTAAT	250	6	+	Petroselinum crispum
PgGRAS89	Box 4	ATTAAT	306	6	+	Petroselinum crispum
PgGRAS89	Box 4	ATTAAT	496	6	+	Petroselinum crispum
PgGRAS89	Box 4	ATTAAT	934	6	-	Petroselinum crispum
PgGRAS89	Box 4	ATTAAT	938	6	-	Petroselinum crispum
PgGRAS89	Box 4	ATTAAT	942	6	-	Petroselinum crispum
PgGRAS89	MRE	AACCTAA	167	7	-	Petroselinum crispum
PgGRAS89	TCA-element	TCAGAAGAGG	413	9	+	Brassica oleracea
PgGRAS89	TCA-element	CCATCTTTTT	1442	9	+	Nicotiana tabacum
PgGRAS89	P-box	CCTTTTG	40	7	-	Oryza sativa
PgGRAS89	P-box	CCTTTTG	1260	7	+	Oryza sativa
PgGRAS89	GA-motif	ATAGATAA	1416	8	+	Arabidopsis thaliana
PgGRAS89	G-Box	CACGTG	585	6	+	Pisum sativum
PgGRAS89	G-Box	CACGTT	624	6	-	Pisum sativum
PgGRAS90	MBS	CAACTG	18	6	+	Arabidopsis thaliana
PgGRAS90	AE-box	AGAAACAA	419	8	+	Arabidopsis thaliana
PgGRAS90	Box 4	ATTAAT	1004	6	-	Petroselinum crispum
PgGRAS90	Box 4	ATTAAT	1373	6	-	Petroselinum crispum
PgGRAS90	TCT-motif	TCTTAC	29	6	+	Arabidopsis thaliana
PgGRAS90	I-box	gGATAAGGTG	224	9	+	Zea mays
PgGRAS90	TATC-box	TATCCCA	528	7	+	Oryza sativa
PgGRAS90	CAT-box	GCCACT	364	6	+	Arabidopsis thaliana
PgGRAS91	P-box	CCTTTTG	1360	7	-	Oryza sativa
PgGRAS91	ARE	AAACCA	292	6	+	Zea mays
PgGRAS91	Box 4	ATTAAT	887	6	-	Petroselinum crispum
PgGRAS91	Box 4	ATTAAT	1073	6	-	Petroselinum crispum
PgGRAS91	Box 4	ATTAAT	1461	6	-	Petroselinum crispum
PgGRAS91	GCN4_motif	TGAGTCA	871	7	+	Oryza sativa
PgGRAS91	TCA-element	TCAGAAGAGG	1134	9	+	Brassica oleracea
PgGRAS91	TCT-motif	TCTTAC	441	6	+	Arabidopsis thaliana
PgGRAS91	HD-Zip 1	CAAT(A/T)ATTG	240	8	+	Arabidopsis thaliana
PgGRAS91	G-box	TACGTG	61	6	-	Arabidopsis thaliana
PgGRAS91	GATA-motif	AAGATAAGATT	941	10	-	Arabidopsis thaliana
PgGRAS91	GATA-motif	GATAGGA	943	7	-	Arabidopsis thaliana
PgGRAS91	G-Box	CACGTT	2	6	-	Pisum sativum
PgGRAS91	AuxRR-core	GGTCCAT	630	7	-	Nicotiana tabacum
PgGRAS91	ABRE	ACGTG	3	5	+	Arabidopsis thaliana
PgGRAS91	ABRE	ACGTG	61	5	-	Arabidopsis thaliana
PgGRAS91	AE-box	AGAAACTT	159	8	+	Arabidopsis thaliana
PgGRAS92	GT1-motif	GTGTGTGAA	249	9	-	Solanum tuberosum
PgGRAS92	MBS	CAACTG	551	6	+	Arabidopsis thaliana
PgGRAS92	ARE	AAACCA	850	6	+	Zea mays
PgGRAS92	ARE	AAACCA	1282	6	+	Zea mays
PgGRAS92	ARE	AAACCA	1298	6	+	Zea mays
PgGRAS92	TCT-motif	TCTTAC	423	6	-	Arabidopsis thaliana
PgGRAS92	CAT-box	GCCACT	193	6	+	Arabidopsis thaliana
PgGRAS92	circadian	CAAAGATATC	968	9	-	Lycopersicon esculentum
PgGRAS92	HD-Zip 1	CAAT(A/T)ATTG	1040	8.5	-	Arabidopsis thaliana
PgGRAS92	ATC-motif	AGTAATCT	1148	8	-	Spinacia oleracea
PgGRAS92	Box 4	ATTAAT	49	6	+	Petroselinum crispum
PgGRAS92	Box 4	ATTAAT	76	6	+	Petroselinum crispum
PgGRAS92	Box 4	ATTAAT	923	6	-	Petroselinum crispum
PgGRAS92	Box 4	ATTAAT	1142	6	-	Petroselinum crispum
PgGRAS93	HD-Zip 1	CAAT(A/T)ATTG	1427	8.5	-	Arabidopsis thaliana
PgGRAS93	G-Box	CACGTG	88	6	+	Pisum sativum
PgGRAS93	TCT-motif	TCTTAC	9	6	-	Arabidopsis thaliana
PgGRAS93	TCT-motif	TCTTAC	57	6	+	Arabidopsis thaliana
PgGRAS93	TCT-motif	TCTTAC	408	6	+	Arabidopsis thaliana
PgGRAS93	MBS	CAACTG	1335	6	-	Arabidopsis thaliana
PgGRAS93	GT1-motif	GGTTAA	83	6	-	Arabidopsis thaliana
PgGRAS93	GT1-motif	GGTTAA	344	6	-	Arabidopsis thaliana
PgGRAS93	ABRE	ACGTG	6	5	-	Arabidopsis thaliana
PgGRAS93	ABRE	CACGTG	88	6	+	Arabidopsis thaliana
PgGRAS93	ABRE	ACGTG	89	5	+	Arabidopsis thaliana
PgGRAS93	ABRE	TACGGTC	1363	7	-	Arabidopsis thaliana
PgGRAS93	LTR	CCGAAA	955	6	+	Hordeum vulgare
PgGRAS93	G-box	TACGTG	6	6	-	Arabidopsis thaliana
PgGRAS93	G-box	CACGTG	88	6	+	Arabidopsis thaliana
PgGRAS93	G-box	CACGAC	240	6	+	Zea mays
PgGRAS93	Gap-box	CAAATGAA(A/G)A	797	9.5	-	Arabidopsis thaliana
PgGRAS94	TC-rich repeats	GTTTTCTTAC	1440	9	+	Nicotiana tabacum
PgGRAS94	CCAAT-box	CAACGG	40	6	-	Hordeum vulgare
PgGRAS94	TCA-element	CCATCTTTTT	951	9	-	Nicotiana tabacum
PgGRAS94	Box 4	ATTAAT	901	6	-	Petroselinum crispum
PgGRAS94	Box 4	ATTAAT	1031	6	-	Petroselinum crispum
PgGRAS94	Box 4	ATTAAT	1136	6	-	Petroselinum crispum
PgGRAS94	Box 4	ATTAAT	1207	6	-	Petroselinum crispum
PgGRAS94	ARE	AAACCA	1296	6	-	Zea mays
PgGRAS94	ABRE	ACGTG	242	5	+	Arabidopsis thaliana
PgGRAS94	ABRE	CACGTG	821	6	-	Arabidopsis thaliana
PgGRAS94	ABRE	ACGTG	822	5	+	Arabidopsis thaliana
PgGRAS94	ABRE	TACGGTC	1385	7	+	Arabidopsis thaliana
PgGRAS94	MRE	AACCTAA	134	7	+	Petroselinum crispum
PgGRAS94	TGA-element	AACGAC	541	6	+	Brassica oleracea
PgGRAS94	TGA-element	AACGAC	568	6	-	Brassica oleracea
PgGRAS94	MSA-like	(T/C)C(T/C)AACGG(T/C)(T/C)A	37	8.5	-	Catharanthus roseus
PgGRAS94	MSA-like	TCCAACGGT	39	9	-	Catharanthus roseus
PgGRAS94	AE-box	AGAAACTT	1172	8	-	Arabidopsis thaliana
PgGRAS94	CGTCA-motif	CGTCA	240	5	-	Hordeum vulgare
PgGRAS94	CGTCA-motif	CGTCA	1368	5	+	Hordeum vulgare
PgGRAS94	G-box	CACGTC	241	6	-	Zea mays
PgGRAS94	G-box	CACGAC	325	6	+	Zea mays
PgGRAS94	G-box	CACGTG	821	6	-	Arabidopsis thaliana
PgGRAS94	TGACG-motif	TGACG	240	5	+	Hordeum vulgare
PgGRAS94	TGACG-motif	TGACG	1368	5	-	Hordeum vulgare
PgGRAS94	MBS	CAACTG	272	6	-	Arabidopsis thaliana
PgGRAS94	P-box	CAACAAACCCCTT	1321	12	+	Petroselinum crispum
PgGRAS94	TCT-motif	TCTTAC	472	6	+	Arabidopsis thaliana
PgGRAS94	ATC-motif	AGTAATCT	59	8	+	Spinacia oleracea
PgGRAS94	ATC-motif	TGCTATCCA	245	9	+	Pisum sativum
PgGRAS94	G-Box	CACGTG	821	6	-	Pisum sativum
PgGRAS94	Sp1	GGGCGG	1343	6	+	Oryza sativa
PgGRAS95	TCA-element	CCATCTTTTT	1254	9	-	Nicotiana tabacum
PgGRAS95	ABRE	ACGTG	402	5	+	Arabidopsis thaliana
PgGRAS95	Box 4	ATTAAT	1	6	+	Petroselinum crispum
PgGRAS95	Box 4	ATTAAT	280	6	+	Petroselinum crispum
PgGRAS95	Box 4	ATTAAT	585	6	+	Petroselinum crispum
PgGRAS95	Box 4	ATTAAT	592	6	+	Petroselinum crispum
PgGRAS95	Box 4	ATTAAT	958	6	-	Petroselinum crispum
PgGRAS95	Box 4	ATTAAT	1178	6	-	Petroselinum crispum
PgGRAS95	G-box	TACGTG	401	6	+	Arabidopsis thaliana
PgGRAS95	CGTCA-motif	CGTCA	781	5	+	Hordeum vulgare
PgGRAS95	CGTCA-motif	CGTCA	954	5	+	Hordeum vulgare
PgGRAS95	CGTCA-motif	CGTCA	1429	5	-	Hordeum vulgare
PgGRAS95	TGACG-motif	TGACG	781	5	-	Hordeum vulgare
PgGRAS95	TGACG-motif	TGACG	954	5	-	Hordeum vulgare
PgGRAS95	TGACG-motif	TGACG	1429	5	+	Hordeum vulgare
PgGRAS95	chs-CMA1a	TTACTTAA	1236	8	+	Daucus carota
PgGRAS96	chs-CMA1a	TTACTTAA	253	8	-	Daucus carota
PgGRAS96	MBS	CAACTG	63	6	-	Arabidopsis thaliana
PgGRAS96	MBS	CAACTG	942	6	+	Arabidopsis thaliana
PgGRAS96	4cl-CMA2b	TCTCACCAACCCCA	856	14	-	Petroselinum crispum
PgGRAS96	LTR	CCGAAA	99	6	-	Hordeum vulgare
PgGRAS96	LTR	CCGAAA	1122	6	-	Hordeum vulgare
PgGRAS96	Box 4	ATTAAT	31	6	+	Petroselinum crispum
PgGRAS96	Box 4	ATTAAT	131	6	+	Petroselinum crispum
PgGRAS96	TC-rich repeats	ATTCTCTAAC	724	9	-	Nicotiana tabacum
PgGRAS96	TC-rich repeats	GTTTTCTTAC	732	9	-	Nicotiana tabacum
PgGRAS96	ARE	AAACCA	1285	6	-	Zea mays
PgGRAS97	AACA_motif	TAACAAACTCCA	1248	11	+	Oryza sativa
PgGRAS97	GT1-motif	GGTTAAT	888	7	+	Avena sativa
PgGRAS97	GT1-motif	GGTTAA	1116	6	-	Arabidopsis thaliana
PgGRAS97	ABRE	TACGTGTC	1178	8	-	Oryza sativa
PgGRAS97	ABRE	ACGTG	1180	5	-	Arabidopsis thaliana
PgGRAS97	TGA-element	AACGAC	260	6	+	Brassica oleracea
PgGRAS97	MBS	CAACTG	220	6	+	Arabidopsis thaliana
PgGRAS97	ACE	GACACGTATG	1178	9	+	Petroselinum crispum
PgGRAS97	GATA-motif	AAGGATAAGG	1114	9	-	Solanum tuberosum
PgGRAS97	LTR	CCGAAA	1073	6	+	Hordeum vulgare
PgGRAS97	G-box	TACGTG	1180	6	-	Arabidopsis thaliana
PgGRAS97	GARE-motif	TCTGTTG	682	7	-	Brassica oleracea
PgGRAS97	ATC-motif	TGCTATCCA	629	9	+	Pisum sativum
PgGRAS97	TCA-element	CCATCTTTTT	1001	9	-	Nicotiana tabacum
PgGRAS97	Box 4	ATTAAT	33	6	+	Petroselinum crispum
PgGRAS97	Box 4	ATTAAT	80	6	+	Petroselinum crispum
PgGRAS97	Box 4	ATTAAT	276	6	+	Petroselinum crispum
PgGRAS97	Box 4	ATTAAT	313	6	+	Petroselinum crispum
PgGRAS97	Box 4	ATTAAT	355	6	+	Petroselinum crispum
PgGRAS97	Box 4	ATTAAT	1013	6	-	Petroselinum crispum
PgGRAS97	Box 4	ATTAAT	1215	6	-	Petroselinum crispum
PgGRAS97	circadian	CAAAGATATC	453	10	+	Lycopersicon esculentum
PgGRAS97	circadian	CAAAGATATC	798	9	+	Lycopersicon esculentum
PgGRAS98	MBS	CAACTG	529	6	-	Arabidopsis thaliana
PgGRAS98	ARE	AAACCA	266	6	-	Zea mays
PgGRAS98	ARE	AAACCA	407	6	-	Zea mays
PgGRAS98	GT1-motif	GGTTAAT	392	7	+	Avena sativa
PgGRAS98	GT1-motif	GGTTAA	441	6	-	Arabidopsis thaliana
PgGRAS98	GT1-motif	GGTTAA	553	6	+	Arabidopsis thaliana
PgGRAS98	GT1-motif	GGTTAA	1183	6	+	Arabidopsis thaliana
PgGRAS98	TC-rich repeats	GTTTTCTTAC	500	9	+	Nicotiana tabacum
PgGRAS98	ABRE	ACGTG	1442	5	-	Arabidopsis thaliana
PgGRAS98	Box 4	ATTAAT	10	6	+	Petroselinum crispum
PgGRAS98	Box 4	ATTAAT	78	6	+	Petroselinum crispum
PgGRAS98	Box 4	ATTAAT	299	6	+	Petroselinum crispum
PgGRAS98	Box 4	ATTAAT	460	6	+	Petroselinum crispum
PgGRAS98	Box 4	ATTAAT	491	6	+	Petroselinum crispum
PgGRAS98	Box 4	ATTAAT	724	6	+	Petroselinum crispum
PgGRAS98	ATC-motif	AGTAATCT	472	8	+	Spinacia oleracea
PgGRAS98	G-box	CACGAC	199	6	-	Zea mays
PgGRAS98	G-box	TACGTG	1442	6	-	Arabidopsis thaliana
PgGRAS98	ACE	CTAACGTATT	680	9	-	Petroselinum crispum
PgGRAS99	TGACG-motif	TGACG	163	5	-	Hordeum vulgare
PgGRAS99	ARE	AAACCA	267	6	-	Zea mays
PgGRAS99	ARE	AAACCA	1005	6	-	Zea mays
PgGRAS99	Box 4	ATTAAT	403	6	+	Petroselinum crispum
PgGRAS99	Box 4	ATTAAT	532	6	+	Petroselinum crispum
PgGRAS99	Box 4	ATTAAT	666	6	+	Petroselinum crispum
PgGRAS99	Box 4	ATTAAT	824	6	-	Petroselinum crispum
PgGRAS99	Box 4	ATTAAT	1064	6	-	Petroselinum crispum
PgGRAS99	Box 4	ATTAAT	1106	6	-	Petroselinum crispum
PgGRAS99	G-Box	CACGTT	77	6	+	Pisum sativum
PgGRAS99	G-Box	CACGTT	261	6	-	Pisum sativum
PgGRAS99	WUN-motif	AAATTTCCT	30	9	-	Brassica oleracea
PgGRAS99	CCAAT-box	CAACGG	963	6	+	Hordeum vulgare
PgGRAS99	P-box	CCTTTTG	61	7	+	Oryza sativa
PgGRAS99	P-box	CCTTTTG	1458	7	+	Oryza sativa
PgGRAS99	CGTCA-motif	CGTCA	163	5	+	Hordeum vulgare
PgGRAS99	ABRE	ACGTG	77	5	-	Arabidopsis thaliana
PgGRAS99	ABRE	ACGTG	262	5	+	Arabidopsis thaliana
PgGRAS99	MBS	CAACTG	85	6	+	Arabidopsis thaliana
PgGRAS99	TC-rich repeats	ATTCTCTAAC	294	9	+	Nicotiana tabacum
PgGRAS100	Box 4	ATTAAT	595	6	+	Petroselinum crispum
PgGRAS100	Box 4	ATTAAT	758	6	-	Petroselinum crispum
PgGRAS100	Box 4	ATTAAT	1190	6	-	Petroselinum crispum
PgGRAS100	Box 4	ATTAAT	1431	6	-	Petroselinum crispum
PgGRAS100	G-box	CACGAC	523	6	-	Zea mays
PgGRAS100	G-box	CCACGTAA	1081	8	+	Brassica napus
PgGRAS100	G-box	TACGTG	1082	6	-	Arabidopsis thaliana
PgGRAS100	CGTCA-motif	CGTCA	124	5	-	Hordeum vulgare
PgGRAS100	CGTCA-motif	CGTCA	1379	5	+	Hordeum vulgare
PgGRAS100	TCA-element	CCATCTTTTT	1325	9	+	Nicotiana tabacum
PgGRAS100	TC-rich repeats	ATTCTCTAAC	497	9	-	Nicotiana tabacum
PgGRAS100	TC-rich repeats	ATTCTCTAAC	1015	9	-	Nicotiana tabacum
PgGRAS100	TGACG-motif	TGACG	124	5	+	Hordeum vulgare
PgGRAS100	TGACG-motif	TGACG	1379	5	-	Hordeum vulgare
PgGRAS100	ABRE	ACGTG	1082	5	-	Arabidopsis thaliana
PgGRAS100	MBS	CAACTG	1278	6	-	Arabidopsis thaliana
PgGRAS100	RY-element	CATGCATG	1395	8	-	Helianthus annuus
PgGRAS100	RY-element	CATGCATG	1399	8	-	Helianthus annuus
PgGRAS100	RY-element	CATGCATG	1442	8	-	Helianthus annuus
PgGRAS100	GT1-motif	GGTTAAT	1039	7	-	Avena sativa
PgGRAS100	GT1-motif	GGTTAA	1040	6	-	Arabidopsis thaliana
PgGRAS100	P-box	CCTTTTG	223	7	+	Oryza sativa
PgGRAS100	TCT-motif	TCTTAC	1145	6	+	Arabidopsis thaliana
PgGRAS101	G-box	TACGTG	649	6	-	Arabidopsis thaliana
PgGRAS101	GA-motif	ATAGATAA	1144	8	-	Arabidopsis thaliana
PgGRAS101	LTR	CCGAAA	693	6	-	Hordeum vulgare
PgGRAS101	Box 4	ATTAAT	491	6	+	Petroselinum crispum
PgGRAS101	Box 4	ATTAAT	795	6	-	Petroselinum crispum
PgGRAS101	Box 4	ATTAAT	802	6	-	Petroselinum crispum
PgGRAS101	Box 4	ATTAAT	865	6	-	Petroselinum crispum
PgGRAS101	Box 4	ATTAAT	1351	6	-	Petroselinum crispum
PgGRAS101	ABRE	ACGTG	649	5	-	Arabidopsis thaliana
PgGRAS101	ARE	AAACCA	1459	6	-	Zea mays
PgGRAS101	TCCC-motif	TCTCCCT	767	7	-	Spinacia oleracea
PgGRAS101	TC-rich repeats	ATTCTCTAAC	45	9	-	Nicotiana tabacum
PgGRAS101	Sp1	GGGCGG	1482	6	+	Oryza sativa
PgGRAS101	AT1-motif	AATTATTTTTTATT	122	13	+	Solanum tuberosum
PgGRAS101	AT1-motif	AATTATTTTTTATT	200	13	+	Solanum tuberosum
PgGRAS101	AT1-motif	AATTATTTTTTATT	805	13	-	Solanum tuberosum
PgGRAS102	Box 4	ATTAAT	1052	6	-	Petroselinum crispum
PgGRAS102	Box 4	ATTAAT	1269	6	-	Petroselinum crispum
PgGRAS102	HD-Zip 1	CAAT(A/T)ATTG	236	8	+	Arabidopsis thaliana
PgGRAS102	GATA-motif	AAGGATAAGG	145	9	+	Solanum tuberosum
PgGRAS102	LTR	CCGAAA	1175	6	+	Hordeum vulgare
PgGRAS102	ABRE	AACCCGG	201	7	+	Arabidopsis thaliana
PgGRAS103	Box 4	ATTAAT	674	6	+	Petroselinum crispum
PgGRAS103	I-box	cGATAAGGCG	1467	9	-	Zea mays
PgGRAS103	MBS	CAACTG	1142	6	+	Arabidopsis thaliana
PgGRAS103	3-AF1 binding site	TAAGAGAGGAA	1304	10	-	Solanum tuberosum
PgGRAS103	CAT-box	GCCACT	111	6	-	Arabidopsis thaliana
PgGRAS103	CAT-box	GCCACT	902	6	-	Arabidopsis thaliana
PgGRAS103	MRE	AACCTAA	134	7	+	Petroselinum crispum
PgGRAS103	P-box	CCTTTTG	659	7	-	Oryza sativa
PgGRAS103	P-box	CCTTTTG	1246	7	+	Oryza sativa
PgGRAS103	ARE	AAACCA	146	6	-	Zea mays
PgGRAS103	AE-box	AGAAACTT	1083	8	-	Arabidopsis thaliana
PgGRAS104	GA-motif	ATAGATAA	986	8	+	Arabidopsis thaliana
PgGRAS104	TCA-element	CCATCTTTTT	139	9	-	Nicotiana tabacum
PgGRAS104	ARE	AAACCA	178	6	-	Zea mays
PgGRAS104	ARE	AAACCA	360	6	-	Zea mays
PgGRAS104	Box 4	ATTAAT	265	6	+	Petroselinum crispum
PgGRAS104	Box 4	ATTAAT	521	6	+	Petroselinum crispum
PgGRAS104	Box 4	ATTAAT	756	6	-	Petroselinum crispum
PgGRAS104	Box 4	ATTAAT	1056	6	-	Petroselinum crispum
PgGRAS104	TGACG-motif	TGACG	353	5	+	Hordeum vulgare
PgGRAS104	CGTCA-motif	CGTCA	353	5	-	Hordeum vulgare
PgGRAS104	CCAAT-box	CAACGG	908	6	+	Hordeum vulgare
PgGRAS104	AE-box	AGAAACAA	425	8	+	Arabidopsis thaliana
PgGRAS104	LAMP-element	CTTTATCA	1339	8	+	Pisum sativum
PgGRAS104	ATC-motif	AGTAATCT	458	8	+	Spinacia oleracea
PgGRAS104	G-box	CAGACGTGGCA	1318	10	+	Nicotiana plumbaginifolia
PgGRAS104	G-box	CACGTC	1320	6	-	Zea mays
PgGRAS104	ABRE	ACGTG	1321	5	+	Arabidopsis thaliana
PgGRAS104	GATA-motif	GATAGGA	789	7	-	Arabidopsis thaliana
PgGRAS104	ACE	CTAACGTATT	791	9	+	Petroselinum crispum
PgGRAS105	TCT-motif	TCTTAC	939	6	+	Arabidopsis thaliana
PgGRAS105	TCT-motif	TCTTAC	1207	6	+	Arabidopsis thaliana
PgGRAS105	TGA-element	AACGAC	13	6	-	Brassica oleracea
PgGRAS105	GATA-motif	GATAGGG	895	7	-	Pisum sativum
PgGRAS105	circadian	CAAAGATATC	1053	9	+	Lycopersicon esculentum
PgGRAS105	Box 4	ATTAAT	123	6	+	Petroselinum crispum
PgGRAS105	Box 4	ATTAAT	602	6	+	Petroselinum crispum
PgGRAS105	Box 4	ATTAAT	697	6	+	Petroselinum crispum
PgGRAS105	Box 4	ATTAAT	719	6	+	Petroselinum crispum
PgGRAS105	Box 4	ATTAAT	834	6	-	Petroselinum crispum
PgGRAS105	ABRE	ACGTG	1413	5	+	Arabidopsis thaliana
PgGRAS105	G-box	TACGTG	1412	6	+	Arabidopsis thaliana
PgGRAS105	TCCC-motif	TCTCCCT	132	7	-	Spinacia oleracea
PgGRAS105	TC-rich repeats	GTTTTCTTAC	935	9	+	Nicotiana tabacum
PgGRAS105	TC-rich repeats	GTTTTCTTAC	1203	9	+	Nicotiana tabacum
PgGRAS106	Box 4	ATTAAT	159	6	+	Petroselinum crispum
PgGRAS106	Box 4	ATTAAT	323	6	+	Petroselinum crispum
PgGRAS106	Box 4	ATTAAT	1011	6	-	Petroselinum crispum
PgGRAS106	Box 4	ATTAAT	1024	6	-	Petroselinum crispum
PgGRAS106	Box 4	ATTAAT	1064	6	-	Petroselinum crispum
PgGRAS106	Box 4	ATTAAT	1392	6	-	Petroselinum crispum
PgGRAS106	ABRE	ACGTG	295	5	+	Arabidopsis thaliana
PgGRAS106	ARE	AAACCA	363	6	-	Zea mays
PgGRAS106	TCT-motif	TCTTAC	456	6	+	Arabidopsis thaliana
PgGRAS106	MBS	CAACTG	40	6	+	Arabidopsis thaliana
PgGRAS106	G-Box	CACGTT	294	6	-	Pisum sativum
PgGRAS107	G-box	GCCACGTGGA	587	9	-	Arabidopsis thaliana
PgGRAS107	G-box	CCACGTAA	599	8	+	Brassica napus
PgGRAS107	G-box	TACGTG	600	6	-	Arabidopsis thaliana
PgGRAS107	G-box	CACGTG	1195	6	-	Arabidopsis thaliana
PgGRAS107	ABRE	ACGTG	600	5	-	Arabidopsis thaliana
PgGRAS107	ABRE	CACGTG	1195	6	-	Arabidopsis thaliana
PgGRAS107	ABRE	ACGTG	1196	5	+	Arabidopsis thaliana
PgGRAS107	Box 4	ATTAAT	890	6	-	Petroselinum crispum
PgGRAS107	G-Box	CACGTG	1195	6	-	Pisum sativum
PgGRAS107	MBSI	aaaAaaC(G/C)GTTA	204	11	-	Petunia hybrida
PgGRAS108	I-box	AGATAAGG	36	8	+	Triticum aestivum
PgGRAS108	GT1-motif	GGTTAA	26	6	-	Arabidopsis thaliana
PgGRAS108	GT1-motif	GGTTAAT	1402	7	-	Avena sativa
PgGRAS108	GT1-motif	GGTTAA	1403	6	-	Arabidopsis thaliana
PgGRAS108	GA-motif	ATAGATAA	438	8	+	Arabidopsis thaliana
PgGRAS108	circadian	CAAAGATATC	946	9	+	Lycopersicon esculentum
PgGRAS108	ABRE	ACGTG	518	5	+	Arabidopsis thaliana
PgGRAS108	G-box	CCACGTAA	516	8	-	Brassica napus
PgGRAS108	G-box	TACGTG	517	6	+	Arabidopsis thaliana
PgGRAS108	TCT-motif	TCTTAC	1239	6	+	Arabidopsis thaliana
PgGRAS108	CAT-box	GCCACT	141	6	+	Arabidopsis thaliana
[truncated: 509 more rows]

## Sheet: Supplemental Table S4
Supplementary table S4: Interspecies collinearity analysis of PgGRAS genes.
Gene duplication pairs	Type of duplication
EVM0009310.1:EVM0000864.1	tandem duplication
EVM0000864.1:EVM0031342.1	tandem duplication
EVM0006491.1:EVM0005186.1	tandem duplication
EVM0005186.1:EVM0049587.1	tandem duplication
EVM0058719.1:EVM0006491.1	tandem duplication
EVM0058723.1:EVM0009904.1	tandem duplication
EVM0011612.1:EVM0057814.1	tandem duplication
EVM0025351.1:EVM0063306.1	tandem duplication
EVM0037367.1:EVM0047215.1	tandem duplication
EVM0057814.1:EVM0048793.1	tandem duplication
EVM0050771.1:EVM0053248.1	tandem duplication
EVM0009195.1:EVM0062577.1	segmental duplication
EVM0056081.1:EVM0041846.1	segmental duplication
EVM0009195.1:EVM0009507.1	segmental duplication
EVM0007524.1:EVM0031222.1	segmental duplication
EVM0050771.1:EVM0013052.1	segmental duplication
EVM0050460.1:EVM0022792.1	segmental duplication
EVM0009195.1:EVM0026211.1	segmental duplication
EVM0039686.1:EVM0008063.1	segmental duplication
EVM0050771.1:EVM0013393.1	segmental duplication
EVM0050460.1:EVM0031342.1	segmental duplication
EVM0056081.1:EVM0029417.1	segmental duplication
EVM0007524.1:EVM0050420.1	segmental duplication
EVM0007524.1:EVM0018641.1	segmental duplication
EVM0025351.1:EVM0064642.1	segmental duplication
EVM0025351.1:EVM0036666.1	segmental duplication
EVM0025351.1:EVM0059610.1	segmental duplication
EVM0025351.1:EVM0038189.1	segmental duplication
EVM0051643.1:EVM0036705.1	segmental duplication
EVM0051643.1:EVM0031714.1	segmental duplication
EVM0015375.2:EVM0051397.2	segmental duplication
EVM0025822.1:EVM0012494.1	segmental duplication
EVM0025351.1:EVM0037367.1	segmental duplication
EVM0005966.1:EVM0033803.1	segmental duplication
EVM0051643.1:EVM0052959.1	segmental duplication
EVM0015986.1:EVM0032600.1	segmental duplication
EVM0015986.1:EVM0015342.1	segmental duplication
EVM0051643.1:EVM0004728.1	segmental duplication
EVM0015986.1:EVM0016606.1	segmental duplication
EVM0045854.1:EVM0019210.1	segmental duplication
EVM0064386.1:EVM0015168.1	segmental duplication
EVM0042466.1:EVM0031146.1	segmental duplication
EVM0021328.1:EVM0034443.1	segmental duplication
EVM0039345.1:EVM0011491.1	segmental duplication
EVM0064386.1:EVM0018465.1	segmental duplication
EVM0062577.1:EVM0026211.1	segmental duplication
EVM0042466.1:EVM0038480.1	segmental duplication
EVM0021328.1:EVM0006541.1	segmental duplication
EVM0048727.1:EVM0015210.1	segmental duplication
EVM0044332.1:EVM0050001.1	segmental duplication
EVM0045854.1:EVM0042911.1	segmental duplication
EVM0039345.1:EVM0020359.1	segmental duplication
EVM0064386.1:EVM0048561.1	segmental duplication
EVM0042466.1:EVM0019202.1	segmental duplication
EVM0021328.1:EVM0052768.1	segmental duplication
EVM0045854.1:EVM0032052.1	segmental duplication
EVM0039345.1:EVM0050155.1	segmental duplication
EVM0011612.1:EVM0058719.1	segmental duplication
EVM0024955.1:EVM0006491.1	segmental duplication
EVM0036666.1:EVM0038189.1	segmental duplication
EVM0064642.1:EVM0059610.1	segmental duplication
EVM0046944.1:EVM0018101.1	segmental duplication
EVM0064642.1:EVM0037367.1	segmental duplication
EVM0036666.1:EVM0037367.1	segmental duplication
EVM0000160.1:EVM0056274.1	segmental duplication
EVM0030496.1:EVM0010060.2	segmental duplication
EVM0055663.1:EVM0054401.1	segmental duplication
EVM0015463.1:EVM0059588.1	segmental duplication
EVM0051583.1:EVM0045764.1	segmental duplication
EVM0055663.1:EVM0029116.3	segmental duplication
EVM0051583.1:EVM0024438.1	segmental duplication
EVM0000160.1:EVM0051397.2	segmental duplication
EVM0051583.1:EVM0035340.1	segmental duplication
EVM0034443.1:EVM0006541.1	segmental duplication
EVM0031146.1:EVM0038480.1	segmental duplication
EVM0011491.1:EVM0020359.1	segmental duplication
EVM0019210.1:EVM0042911.1	segmental duplication
EVM0013993.1:EVM0032916.1	segmental duplication
EVM0015168.1:EVM0018465.1	segmental duplication
EVM0013993.1:EVM0031984.2	segmental duplication
EVM0015168.1:EVM0048561.1	segmental duplication
EVM0011491.1:EVM0050155.1	segmental duplication
EVM0034443.1:EVM0052768.1	segmental duplication
EVM0031146.1:EVM0019202.1	segmental duplication
EVM0052373.1:EVM0014822.1	segmental duplication
EVM0049844.1:EVM0056960.1	segmental duplication
EVM0019210.1:EVM0032052.1	segmental duplication
EVM0011785.1:EVM0029869.1	segmental duplication
EVM0017075.1:EVM0036705.1	segmental duplication
EVM0017075.1:EVM0031714.1	segmental duplication
EVM0009507.1:EVM0026211.1	segmental duplication
EVM0022792.1:EVM0031342.1	segmental duplication
EVM0013052.1:EVM0013393.1	segmental duplication
EVM0031222.1:EVM0050420.1	segmental duplication
EVM0041846.1:EVM0029417.1	segmental duplication
EVM0022792.1:EVM0009304.1	segmental duplication
EVM0013052.1:EVM0043166.1	segmental duplication
EVM0042845.1:EVM0050322.1	segmental duplication
EVM0031222.1:EVM0018641.1	segmental duplication
EVM0041846.1:EVM0001622.1	segmental duplication
EVM0059610.1:EVM0037367.1	segmental duplication
EVM0038189.1:EVM0037367.1	segmental duplication
EVM0054401.1:EVM0029116.3	segmental duplication
EVM0052001.1:EVM0024555.1	segmental duplication
EVM0031955.1:EVM0022180.1	segmental duplication
EVM0046099.1:EVM0002013.1	segmental duplication
EVM0028377.1:EVM0045186.1	segmental duplication
EVM0008510.2:EVM0031123.2	segmental duplication
EVM0034551.1:EVM0034059.1	segmental duplication
EVM0049245.1:EVM0044336.1	segmental duplication
EVM0045764.1:EVM0024438.1	segmental duplication
EVM0045764.1:EVM0035340.1	segmental duplication
EVM0036705.1:EVM0031714.1	segmental duplication
EVM0036705.1:EVM0052959.1	segmental duplication
EVM0036705.1:EVM0004728.1	segmental duplication
EVM0024438.1:EVM0035340.1	segmental duplication
EVM0032600.1:EVM0015342.1	segmental duplication
EVM0052959.1:EVM0004728.1	segmental duplication
EVM0032600.1:EVM0016606.1	segmental duplication
EVM0020359.1:EVM0050155.1	segmental duplication
EVM0042911.1:EVM0032052.1	segmental duplication
EVM0006541.1:EVM0052768.1	segmental duplication
EVM0038480.1:EVM0019202.1	segmental duplication
EVM0018465.1:EVM0048561.1	segmental duplication
EVM0032916.1:EVM0031984.2	segmental duplication
EVM0029417.1:EVM0001622.1	segmental duplication
EVM0018866.1:EVM0058723.1	segmental duplication
EVM0013393.1:EVM0043166.1	segmental duplication
EVM0050420.1:EVM0018641.1	segmental duplication
EVM0015342.1:EVM0016606.1	segmental duplication

## Sheet: Supplementary Table S5
Supplementary table S5: Ka/Ks values and the divergence time of duplicate gene.
GeneID_1	GeneID_2	Ka	Ks	Ka_Ks
EVM0009310	EVM0000864	0.279987	0.628672	0.445362
EVM0000864	EVM0031342	0.209803	0.691668	0.303329
EVM0006491	EVM0005186	0.187012	0.398801	0.468935
EVM0005186	EVM0049587	0.181007	0.493364	0.366882
EVM0058719	EVM0006491	0.207513	0.431642	0.480752
EVM0058723	EVM0009904	0.24134	0.518285	0.465651
EVM0011612	EVM0057814	0.172337	0.38704	0.445269
EVM0025351	EVM0063306	0.398935	1.42387	0.280176
EVM0037367	EVM0047215	0.371652	1.4427	0.257609
EVM0057814	EVM0048793	0.168178	0.357417	0.470538
EVM0050771	EVM0053248	0.301271	0.502569	0.599461
EVM0009195	EVM0062577	0.218457	1.88399	0.115954
EVM0056081	EVM0041846	0.00795632	0.0289018	0.275288
EVM0009195	EVM0009507	0.009184	0.0196502	0.467373
EVM0007524	EVM0031222	0.0118481	0.0440101	0.269214
EVM0050771	EVM0013052	0.303089	0.512174	0.591769
EVM0050460	EVM0022792	0.0129158	0.0323137	0.3997
EVM0009195	EVM0026211	0.221066	2.03916	0.10841
EVM0039686	EVM0008063	0.0515576	0.373454	0.138056
EVM0050771	EVM0013393	0.303821	0.746383	0.407059
EVM0050460	EVM0031342	0.134772	0.382539	0.35231
EVM0056081	EVM0029417	0.0549402	0.494168	0.111177
EVM0007524	EVM0050420	0.0629556	0.591941	0.106354
EVM0007524	EVM0018641	0.058237	0.573905	0.101475
EVM0025351	EVM0064642	0.129195	0.393325	0.32847
EVM0025351	EVM0036666	0.441093	1.51128	0.291868
EVM0025351	EVM0059610	0.128991	0.379758	0.339665
EVM0025351	EVM0038189	0.436517	1.56183	0.27949
EVM0051643	EVM0036705	0.130782	0.396541	0.329807
EVM0051643	EVM0031714	0.431295	2.23145	0.193281
EVM0015375	EVM0051397	0.0185173	0.0434869	0.425814
EVM0025822	EVM0012494	0.010151	0.04445	0.228369
EVM0025351	EVM0037367	0.0102431	0.0209281	0.489442
EVM0005966	EVM0033803	0.00781293	0.0226071	0.345596
EVM0015986	EVM0032600	0.00843552	0.0313753	0.268858
EVM0015986	EVM0015342	0.075812	0.465025	0.163028
EVM0051643	EVM0004728	0.127539	0.398283	0.320222
EVM0015986	EVM0016606	0.0704406	0.45876	0.153546
EVM0045854	EVM0019210	0.0814851	0.707807	0.115123
EVM0064386	EVM0015168	0.0814893	0.486639	0.167453
EVM0042466	EVM0031146	0.116605	0.664853	0.175385
EVM0021328	EVM0034443	0.0394374	0.545594	0.0722834
EVM0039345	EVM0011491	0.0837904	0.472483	0.17734
EVM0064386	EVM0018465	0.010528	0.0401434	0.262261
EVM0062577	EVM0026211	0.0107292	0.0308743	0.347512
EVM0042466	EVM0038480	0.00829727	0.032648	0.254144
EVM0021328	EVM0006541	0.002537	0.0358158	0.0708346
EVM0048727	EVM0015210	0.0132506	0.05729	0.23129
EVM0044332	EVM0050001	0.071348	0.116612	0.611841
EVM0045854	EVM0042911	0.00487965	0.016798	0.29049
EVM0039345	EVM0020359	0.0125692	0.0113989	1.10267
EVM0064386	EVM0048561	0.080432	0.455533	0.176567
EVM0042466	EVM0019202	0.120118	0.653525	0.1838
EVM0021328	EVM0052768	0.0401086	0.598629	0.0670007
EVM0045854	EVM0032052	0.0803808	0.671211	0.119755
EVM0039345	EVM0050155	0.0807517	0.462854	0.174465
EVM0011612	EVM0058719	0.026649	0.036698	0.726171
EVM0024955	EVM0006491	0.200952	0.483658	0.415485
EVM0036666	EVM0038189	0.0140152	0.0408906	0.34275
EVM0064642	EVM0059610	0.013634	0.0271318	0.50251
EVM0046944	EVM0018101	0.0151468	0.0431492	0.351033
EVM0064642	EVM0037367	0.124801	0.406654	0.306897
EVM0036666	EVM0037367	0.421531	1.53114	0.275306
EVM0000160	EVM0056274	0.256003	1.29832	0.197179
EVM0030496	EVM0010060	0.133116	0.402549	0.330684
EVM0055663	EVM0054401	0.0986389	0.337445	0.292311
EVM0015463	EVM0059588	0.00888461	0.0300541	0.29562
EVM0051583	EVM0045764	0.00891683	0.0268736	0.331807
EVM0055663	EVM0029116	0.063896	0.0771447	0.828262
EVM0051583	EVM0024438	0.0679647	0.350351	0.19399
EVM0000160	EVM0051397	0.31244	2.00522	0.155814
EVM0051583	EVM0035340	0.0642121	0.356154	0.180293
EVM0034443	EVM0006541	0.0748847	0.556051	0.134672
EVM0031146	EVM0038480	0.116126	0.66298	0.175157
EVM0011491	EVM0020359	0.0956337	0.486172	0.196707
EVM0019210	EVM0042911	0.0820666	0.723284	0.113464
EVM0013993	EVM0032916	0.0892815	0.509103	0.17537
EVM0015168	EVM0018465	0.0763995	0.488617	0.156359
EVM0013993	EVM0031984	0.0248429	0.0549298	0.452266
EVM0015168	EVM0048561	0.00623704	0.0438722	0.142164
EVM0011491	EVM0050155	0.00662347	0.0315685	0.209813
EVM0034443	EVM0052768	0.0062933	0.0293539	0.214394
EVM0031146	EVM0019202	0.00600078	0.0369078	0.162588
EVM0052373	EVM0014822	0.112879	0.251198	0.449362
EVM0049844	EVM0056960	0.0272386	0.0344052	0.791701
EVM0019210	EVM0032052	0.00418849	0.0247664	0.16912
EVM0011785	EVM0029869	0.0113057	0.040734	0.27755
EVM0017075	EVM0036705	0.379178	2.29357	0.165322
EVM0017075	EVM0031714	0.00235745	0.0255469	0.0922792
EVM0009507	EVM0026211	0.218524	2.08484	0.104816
EVM0022792	EVM0031342	0.136387	0.35968	0.379191
EVM0013052	EVM0013393	0.169477	0.451876	0.375053
EVM0031222	EVM0050420	0.069545	0.59911	0.116081
EVM0041846	EVM0029417	0.057099	0.488763	0.116823
EVM0022792	EVM0009304	0.278083	0.64977	0.427972
EVM0013052	EVM0043166	0.153707	0.450877	0.340907
EVM0042845	EVM0050322	0.283142	0.692309	0.408982
EVM0031222	EVM0018641	0.0647889	0.580865	0.111539
EVM0041846	EVM0001622	0.0452639	0.460485	0.0982962
EVM0059610	EVM0037367	0.124599	0.392869	0.317151
EVM0038189	EVM0037367	0.415482	1.53517	0.270642
EVM0054401	EVM0029116	0.139978	0.369339	0.378996
EVM0052001	EVM0024555	0.0233982	0.0675365	0.346453
EVM0031955	EVM0022180	0.0274395	0.045876	0.598123
EVM0046099	EVM0002013	0.0127917	0.0492878	0.25953
EVM0028377	EVM0045186	0.0149729	0.0167449	0.894179
EVM0008510	EVM0031123	0.00241725	0.0517564	0.0467043
EVM0034551	EVM0034059	0.0167087	0.0585206	0.285519
EVM0049245	EVM0044336	0.0113674	0.0277051	0.410301
EVM0045764	EVM0024438	0.07228	0.352335	0.205145
EVM0045764	EVM0035340	0.067097	0.358135	0.187351
EVM0036705	EVM0031714	0.364351	2.09202	0.174162
EVM0036705	EVM0004728	0.00864692	0.0278143	0.31088
EVM0024438	EVM0035340	0.00772912	0.0202982	0.380779
EVM0032600	EVM0015342	0.0730234	0.491194	0.148665
EVM0032600	EVM0016606	0.0668071	0.484347	0.137932
EVM0020359	EVM0050155	0.0923107	0.483123	0.191071
EVM0042911	EVM0032052	0.0809304	0.676757	0.119585
EVM0006541	EVM0052768	0.0693168	0.606178	0.114351
EVM0038480	EVM0019202	0.119635	0.651669	0.183583
EVM0018465	EVM0048561	0.0753534	0.457346	0.164762
EVM0032916	EVM0031984	0.0945261	0.536991	0.176029
EVM0029417	EVM0001622	0.0146941	0.0229657	0.639831
EVM0018866	EVM0058723	0.266171	0.594795	0.447501
EVM0013393	EVM0043166	0.0158997	0.0329937	0.481902
EVM0050420	EVM0018641	0.00603435	0.025239	0.239089
EVM0015342	EVM0016606	0.0141681	0.0263185	0.538331
